# Supplementary material for: A Quantitative Chemotherapy Genetic Interaction Map Reveals Factors Associated with PARP Inhibitor Resistance
Source: Cell Rep. Author manuscript; Available in PMC 2018 May 4. (PMC5935461; doi:10.1016/j.celrep.2018.03.093)
Supplement: 2 [file NIHMS962087-supplement-2.xlsx]

## Sheet: Drugs
Name	Mode of action	Category	Approval Status	IC50 in MCF10A
Veliparib	PARP inhibitor	PARP inhibitors		10 μM
Olaparib	PARP inhibitor	PARP inhibitors	Approved	10 μM
Rucaparib	PARP inhibitor	PARP inhibitors	Approved	2.5 μM
BMN 673	PARP inhibitor	PARP inhibitors		0.25 μM
Busulfan	Alkylating agent	Alkylating agent	Approved	10 μM
Chlorambucil	Alkylating agent	Alkylating agent	Approved	10 μM
Melphalan	Alkylating agent	Alkylating agent	Approved	10 μM
Mitomycin C	Alkylating agent	Crosslinking agents	Approved	25 nM
Temozolomide	Alkylating agent	Alkylating agent	Approved	10 μM
5-Fluorouracil	Antimetabolite	Replication Inhibitor	Approved	0.5 μM
6-Mercaptopurine	Antimetabolite	Replication Inhibitor	Approved	10 μM
Gemcitabine	Antimetabolite	Replication Inhibitor	Approved	2.5 nM
Methotrexate	Antimetabolite	Replication Inhibitor	Approved	0.1 μM
KU55933	ATM inhibitor	Targeted/Other		10 μM
Carboplatin	Crosslinking agent	Crosslinking agents	Approved	10 μM
Cisplatin	Crosslinking agent	Crosslinking agents	Approved	2.5 μM
NU7441	DNA-PKcs inhibitor	Targeted/Other		5 μM
Bleomycin	DSB agent	Targeted/Other	Approved	100nM
Docetaxel	Microtubule inhibitor	Microtubule Inhibitors	Approved	5 nM
Paclitaxel	Microtubule inhibitor	Microtubule Inhibitors	Approved	50 nM
Vinorelbine	Microtubule inhibitor	Microtubule Inhibitors	Approved	25 nM
Actinomycin D	Replication inhibitor	Targeted/Other	Approved	2.5 nM
Hydroxyurea	Replication inhibitor	Replication Inhibitor	Approved	10 μM
Camptothecin	Topo inhibitor	Topoisomerase Inhibitor	Approved	50 nM
Doxorubicin	Topo inhibitor	Topoisomerase Inhibitor	Approved	50 nM
Epirubicin	Topo inhibitor	Topoisomerase Inhibitor	Approved	60 nM
Etoposide	Topo inhibitor	Topoisomerase Inhibitor	Approved	200 nM
SN-38	Topo inhibitor	Topoisomerase Inhibitor	Approved	5 nM
Mitoxantrone	Topo inhibitor	Topoisomerase Inhibitor	Approved	30 nM
Gemcitabine + Paclitaxel	Combination	Combination		1.5nM + 25nM
Methotrexate + 5-FU	Combination	Combination		0.05 μM + 0.25 μM

## Sheet: Genes
Genes	Rationale for Inclusion	DNA repair pathway annotation
MAP3K1	TCGA-OC-Other
EFNA5	TCGA-OC
GPBP1	TCGA-OC
MIER3	TCGA-OC
STK11	TCGA
TPTE	TCGA
TP53	Other-DNA repair
AGRN	Other
ARID1A	Other
ARID1B	Other
ATL3	Other
ATXN1	Other
CDH1	Other
CSMD1	Other
DCHS2	Other
EPHB2	Other
GALC	Other
GATA3	Other
GPSM1	Other
LRP1B	Other
MAP3K13	Other
MLL3	Other
NOTCH2	Other
PARK2	Other
PDE4B	Other
PPFIBP2	Other
TBX3	Other
WWOX	Other
NF1	OC-Other
CCNH	OC-DNA repair
CDK7	OC-DNA repair
GTF2H2	OC-DNA repair
MSH3	OC-DNA repair
POLK	OC-DNA repair
RAD17	OC-DNA repair
RTF1	OC-DNA repair
XRCC4	OC-DNA repair	NHEJ
ADNP2	OC
ADRA1A	OC
AGGF1	OC
ALDH7A1	OC
ANKRA2	OC
ANKRD11	OC
AP3B1	OC
AP3S1	OC
APBA2	OC
APC	OC
ARHGAP11A	OC
ARHGAP11B	OC
ARRDC3	OC
ARSB	OC
ATG12	OC
ATP9B	OC
BDP1	OC
BHMT	OC
BTF3	OC
BTG3	OC
CAMK4	OC
CCDC112	OC
CCDC125	OC
CCNB1	OC
CDCA2	OC
CENPH	OC
CETN3	OC
CHD1	OC
CHRFAM7A	OC
CMYA5	OC
CNDP1	OC
CNDP2	OC
COL4A3BP	OC
COMMD10	OC
CSNK1G3	OC
CYB5A	OC
DCP2	OC
DMGDH	OC
DMXL1	OC
DTWD2	OC
EBF2	OC
EHD4	OC
ENC1	OC
EPB41L4A	OC
F2R	OC
F2RL1	OC
FBXL17	OC
FBXO15	OC
FCHO2	OC
FEM1C	OC
FER	OC
GABRG3	OC
GCNT4	OC
GFM2	OC
GIN1	OC
GNRH1	OC
GPR98	OC
GRAMD3	OC
HERC2	OC
HEXB	OC
HISPPD1	OC
HMGCR	OC
HOMER1	OC
HSD17B4	OC
IQGAP2	OC
ITPKA	OC
JMY	OC
KBTBD11	OC
KCNN2	OC
KLF13	OC
LMNB1	OC
LTK	OC
MAN2A1	OC
MAP1B	OC
MAP2K3	OC
MAPKBP1	OC
MARVELD2	OC
MAST4	OC
MBP	OC
MCC	OC
MCCC2	OC
MGA	OC
MIER2	OC
MRPS27	OC
MRPS36	OC
MTMR10	OC
MTX3	OC
NAIP	OC
NDN	OC
NDNL2	OC
NEFL	OC
NFATC1	OC
NIPA1	OC
NUDT12	OC
OCA2	OC
OCLN	OC
OIP5	OC
PAM	OC
PAPD4	OC
PDE8B	OC
PGGT1B	OC
PJA2	OC
PLA2G4B	OC
PLA2G4D	OC
PLK2	OC
PNMA2	OC
POLR3G	OC
PPAP2C	OC
PPIC	OC
PQLC1	OC
PRIM2	OC
PRR16	OC
PRRC1	OC
PTCD2	OC
RASA1	OC
RBM11	OC
REEP5	OC
RGMB	OC
RGNEF	OC
RPAP1	OC
RPS23	OC
SAMSN1	OC
SCAMP1	OC
SEMA6A	OC
SERF1A	OC
SERINC5	OC
SLC12A2	OC
SLC25A46	OC
SLC30A5	OC
SLCO4C1	OC
SLCO6A1	OC
SMN1	OC
SNRPN	OC
SNX2	OC
SNX24	OC
SPTBN5	OC
SRFBP1	OC
SRP19	OC
SSBP2	OC
STARD4	OC
SV2C	OC
TAF9	OC
TBCA	OC
THBS4	OC
TMED7	OC
TMEM161B	OC
TMEM171	OC
TNFAIP8	OC
TNPO1	OC
TRIM36	OC
TSHZ1	OC
TSLP	OC
TUBGCP5	OC
TXNL4A	OC
USP25	OC
UTP15	OC
VPS39	OC
WDR36	OC
WDR41	OC
YTHDC2	OC
ZADH2	OC
ZFYVE16	OC
ZNF236	OC
ZNF407	OC
ZNF474	OC
ZNF516	OC
ZNF608	OC
AC011494.2-2
AC012652.1
AC026495.1
AC069282.6-201
AC106011.3
AC131280.9-201
ACOT2
ADAMTSL3
AL137058.8-201
BET1L
BTNL3
C7orf11
CDH3
COX7
DDEFL1
DHFRL1
DMBT1
DMRTA1
ELAVL2
FAM90A1
FDXACB1
FHIT
FSTL5
FUK
FUT9
GOLGA8A
HACE1
JMJD3
MAPK10
MGAM
MIZF
MYOM2
NEK3
NSF
OBFC2B
ODF3
ODF4
PIK3R1
PMS2L3
PRSS2
PSD3
RAD51L1
RAD51L3
RAPGEF4
RHD
RIC8A
RNF152
SGCZ
SH3GL2
SIRT3
SPSB3
THEX1
TRIM16
USP47
WNK1
ZNF100
ZNF182
ZNF43
ZNF431
ZNF486
ZNF675
ZNF738
ALKBH3	DNA repair
APEX1	DNA repair
APEX2	DNA repair
APTX	DNA repair
ATR	DNA repair
ATRX	DNA repair
BLM	DNA repair
BRCA1	DNA repair	HR
BRIP1	DNA repair	HR
C19orf40	DNA repair
CETN2	DNA repair
CHAF1A	DNA repair
CHEK1	DNA repair
CHEK2	DNA repair
CLK2	DNA repair
DCLRE1A	DNA repair
DCLRE1B	DNA repair
DCLRE1C	DNA repair
DDB1	DNA repair
DDB2	DNA repair
DMC1	DNA repair	HR
DUT	DNA repair
ERCC1	DNA repair
ERCC2	DNA repair
ERCC3	DNA repair
ERCC4	DNA repair
ERCC6	DNA repair
ERCC8	DNA repair
EXO1	DNA repair
FANCA	DNA repair
FANCB	DNA repair
FANCC	DNA repair
FANCD2	DNA repair
FANCE	DNA repair
FANCF	DNA repair
FANCG	DNA repair
FANCI	DNA repair
FANCL	DNA repair
FEN1	DNA repair
GEN1	DNA repair	HR
GTF2H1	DNA repair
GTF2H2B	DNA repair
GTF2H3	DNA repair
GTF2H4	DNA repair
GTF2H5	DNA repair
HELQ	DNA repair
LIG1	DNA repair
LIG3	DNA repair
LIG4	DNA repair	NHEJ
MBD4	DNA repair
MDC1	DNA repair
MGMT	DNA repair
MLH1	DNA repair
MLH3	DNA repair
MMS19	DNA repair
MNAT1	DNA repair
MPG	DNA repair
MRE11A	DNA repair	HR
MSH2	DNA repair
MSH4	DNA repair
MSH6	DNA repair
MUS81	DNA repair	HR
MUTYH	DNA repair
NBN	DNA repair	HR
NEIL1	DNA repair
NEIL3	DNA repair
NHEJ1	DNA repair	NHEJ
NTHL1	DNA repair
NUDT1	DNA repair
OGG1	DNA repair
PALB2	DNA repair	HR
PARP1	DNA repair
PARP2	DNA repair
PCNA	DNA repair
PER1	DNA repair
PMS1	DNA repair
PMS2	DNA repair
PNKP	DNA repair
POLD1	DNA repair
POLE	DNA repair
POLG	DNA repair
POLH	DNA repair
POLI	DNA repair
POLL	DNA repair	NHEJ
POLM	DNA repair	NHEJ
POLN	DNA repair
PRKDC	DNA repair	NHEJ
RAD1	DNA repair
RAD18	DNA repair
RAD23A	DNA repair
RAD23B	DNA repair
RAD50	DNA repair	HR
RAD51	DNA repair	HR
RAD51C	DNA repair	HR
RAD54B	DNA repair	HR
RAD54L	DNA repair	HR
RAD9A	DNA repair
RBBP8	DNA repair	HR
RDM1	DNA repair
RECQL	DNA repair
RECQL4	DNA repair
RECQL5	DNA repair
REV1	DNA repair
REV3L	DNA repair
RPA1	DNA repair
RPA3	DNA repair
RPA4	DNA repair
RRM2B	DNA repair
SETMAR	DNA repair
SHFM1	DNA repair	HR
SLX1B	DNA repair	HR
SMUG1	DNA repair
TDG	DNA repair
TDP1	DNA repair
TOPBP1	DNA repair
TP53BP1	DNA repair	NHEJ
TREX1	DNA repair
UBE2A	DNA repair
UBE2B	DNA repair
UBE2N	DNA repair
UBE2V2	DNA repair
UNG	DNA repair
USP1	DNA repair
XAB2	DNA repair
XPA	DNA repair
XPC	DNA repair
XRCC2	DNA repair	HR
XRCC3	DNA repair	HR
XRCC5	DNA repair	NHEJ
XRCC6	DNA repair	NHEJ
ZNF12	DNA repair
PTEN	BC-TCGA-Other
RB1	BC-TCGA-OC-Other
CDKN2B	BC-TCGA-OC
MTAP	BC-TCGA-OC
VPS26B	BC-TCGA
BRCA2	BC-Other-DNA repair	HR
NCOR1	BC-Other
MAP2K4	BC-OC-Other
ARHGEF10	BC-OC
BNIP3L	BC-OC
CLN8	BC-OC
CXADR	BC-OC
CYFIP1	BC-OC
DOCK5	BC-OC
DPYSL2	BC-OC
ERICH1	BC-OC
KCTD9	BC-OC
MTMR15	BC-OC
NDUFAF1	BC-OC
NIPA2	BC-OC
NRIP1	BC-OC
PPP2R2A	BC-OC
TJP1	BC-OC
UBE3A	BC-OC
ATM	BC-DNA repair
ERCC5	BC-DNA repair
NEIL2	BC-DNA repair
POLB	BC-DNA repair
WRN	BC-DNA repair
AASDHPPT	BC
AFDC1	BC
AGA	BC
AGPAT5	BC
AK3	BC
ANGPT2	BC
ANGPTL5	BC
ANKRD12	BC
ANKRD49	BC
AOF2	BC
AP3M2	BC
AQR	BC
ARCN1	BC
ARGLU1	BC
ARHGEF6	BC
ARMCX2	BC
ASAH1	BC
ASMTL	BC
ASXL2	BC
ATMIN	BC
ATP5A1	BC
ATP5L	BC
ATP6V1B2	BC
ATP6V1F	BC
BACE1	BC
BIN3	BC
BTBD7	BC
BUD13	BC
C10orf59	BC
C11orf61	BC
C13orf1	BC
C13orf23	BC
C13orf8	BC
C15orf24	BC
C20orf133	BC
C2CD2L	BC
C4orf41	BC
C8orf40	BC
C9orf123	BC
CASC4	BC
CBFB	BC
CBL	BC
CCDC102A	BC
CCDC25	BC
CCDC28A	BC
CCDC84	BC
CCNDBP1	BC
CDC16	BC
CDC40	BC
CDKN2AIP	BC
CDRT4	BC
CEP164	BC
CHD9	BC
CHMP7	BC
CHRNB1	BC
CHST5	BC
CNOT7	BC
COG3	BC
COG6	BC
CSNK2A1	BC
CTNS	BC
CTSB	BC
CUL4A	BC
CXorf66	BC
CYB5B	BC
DARS	BC
DCPS	BC
DCTD	BC
DCTN6	BC
DCUN1D5	BC
DDX47	BC
DEF8	BC
DENND4C	BC
DENND5A	BC
DHRS7C	BC
DIXDC1	BC
DLAT	BC
DLGAP2	BC
DPAGT1	BC
DYNC1LI2	BC
E2F4	BC
EBPL	BC
EFCBP2	BC
EFHA1	BC
EFHA2	BC
EI24	BC
EIF4A1	BC
ELF1	BC
ELP3	BC
ENTPD4	BC
ESD	BC
EXOSC8	BC
EXTL3	BC
FAM118B	BC
FAM120B	BC
FAM160B2	BC
FAM3A	BC
FAM48A	BC
FAM50B	BC
FAM65A	BC
FAM82A2	BC
FBXO8	BC
FDFT1	BC
FNBP1L	BC
FNBP4	BC
FNTA	BC
FUT10	BC
GLG1	BC
GSR	BC
GTF2B	BC
GTF2E2	BC
GTF2F2	BC
GTPBP6	BC
HIATL1	BC
HMBS	BC
HSPA8	BC
IFT74	BC
IL13RA1	BC
INTS10	BC
INTS9	BC
IPO5	BC
ITM2B	BC
KANK1	BC
KCNRG	BC
KIAA0174	BC
KIAA1012	BC
KIAA1797	BC
KIAA1967	BC
KIF13B	BC
KLHL9	BC
LEPROTL1	BC
LONRF1	BC
LOXL2	BC
LSM1	BC
MCPH1	BC
MED17	BC
MED4	BC
MLL	BC
MPDZ	BC
MRPS31	BC
MTMR9	BC
MTUS1	BC
MYST3	BC
NADSYN1	BC
NDEL1	BC
NDFIP2	BC
NEF3	BC
NOLA3	BC
NRN1L	BC
NUP160	BC
P2RY5	BC
PAFAH1B2	BC
PCM1	BC
PHF11	BC
PIBF1	BC
PLSCR3	BC
PMP22	BC
PPP1R3B	BC
PPP2CB	BC
PPP3CC	BC
PSMD7	BC
PTS	BC
R3HCC1	BC
RABGAP1	BC
REXO2	BC
RNF122	BC
RNF214	BC
SDHD	BC
SIDT2	BC
SLC20A2	BC
SLC25A37	BC
SLC39A14	BC
SNAP23	BC
SNTB2	BC
SORBS3	BC
STX8	BC
SUCLA2	BC
TBC1D20	BC
TFDP1	BC
TGDS	BC
TMEM218	BC
TMEM66	BC
TMEM85	BC
TNFRSF10C	BC
TNKS	BC
TPT1	BC
TRAPPC1	BC
TTC19	BC
UBAP1	BC
UBB	BC
UBR7	BC
UGCGL2	BC
UPF3A	BC
VDAC3	BC
VPS11	BC
ZBED1	BC
ZFP106	BC
ZNF259	BC
ZNF395	BC
