# Supplementary material for: A Quantitative Chemotherapy Genetic Interaction Map Reveals Factors Associated with PARP Inhibitor Resistance
Source: Cell Rep. Author manuscript; Available in PMC 2018 May 4. (PMC5935461; doi:10.1016/j.celrep.2018.03.093)
Supplement: 3 [file NIHMS962087-supplement-3.xlsx]

## Sheet: Sheet1
Genes	Olaparib	Veliparib	BMN673	Rucaparib	Cisplatin	Carboplatin	Mitomycin C	SN-38	Epirubicin	Etoposide	Doxorubicin	Camptothecin	Mitoxantrone	Docetaxel	Paclitaxel	Vinorelbine	Busulfan	Chlorambucil	Melphalan	Temozolomide	5-FU	Gemcitabine	6-Mercaptopurine	Methotrexate	Hydroxyurea	NU7441	KU55933	Bleomycin	Actinomycin D	Methotrexate 5-FU	Gemcitabine Paclitaxel
MRE11A	4.54947	1.0276	0.150162	2.79523	-0.214413	2.00358	-0.583186	-0.64943	-2.57862	3.96763	-2.3429	-2.48258	-1.56859	-1.23272	-2.24238	0.256278	0.874562	4.69879	2.50252	-3.49403	4.32879	0.859223	-4.8431	-0.129163	-2.7991	5.10703	4.6836	-3.40907	5.92375	-4.42251	-2.4364
CNOT7	5.26373	3.28254	-0.847862	0.788097	1.52258	5.10761	1.03152	-0.385096	-6.04828	0.0261664	-1.69137	-2.13415	0.878428	-2.77891	-2.47393	-7.73789	0.940024	8.05894	6.502	1.45459	-0.542919	4.27637	-4.92934	0.23266	2.85433	7.0049	6.21613	3.30906	1.1161	2.18104	-1.06673
NAIP	4.81878	2.92276	0.0106736	2.54314	-0.523363	0.758864	5.04951	-0.444903	-0.405988	2.75423	-0.66089	2.09043	-1.47517	-1.49304	-2.61829	-3.68682	2.90773	5.49197	3.11534	0.210596	3.7869	6.85849	-5.21744	-2.31856	-3.39198	6.2311	3.08215	-2.19585	7.06266	-3.27341	-4.07967
RABGAP1	5.06458	3.32177	3.85994	3.61296	1.99568	5.76838	2.31242	0.454997	3.13175	2.64879	-0.356198	0.153622	1.00758	0.0553591	-1.07507	5.67926	4.95534	3.9668	2.62816	-1.75195	0.99473	-2.95726	5.1568	0.0332323	3.06411	-5.13065	5.0254	4.25138	4.79213	-2.33388	2.90284
ZNF43	5.06984	3.59751	-2.64378	2.85992	-3.2942	3.52405	3.20399	-0.231765	-0.0376488	1.2339	-2.48046	0.424474	-0.0771441	-0.866003	-4.08824	3.6269	3.47169	4.09109	1.82021	0.00944278	2.00588	-0.988878	2.80102	1.13426	0.14852	6.32125	3.3983	2.10526	5.29443	1.51131	-6.1694
MLL	-5.11522	-3.71063	1.47897	1.28339	-0.168748	-6.42502	-0.0395413	-0.0186491	-2.96288	0.0524644	0.00259747	-3.0949	-1.48684	-0.00540069	0.263676	1.58679	2.17119	-3.46011	-1.33343	-4.99228	0.104153	-0.625842	-6.11986	-0.379882	-5.67962	-7.02108	-7.19833	0.0908506	-0.782227	-0.831815	-0.0353976
TNFAIP8	-3.58443	-2.51127	-6.56125	5.7385	-3.18529	-4.16082	-7.18903	-0.068084	-3.08543	-8.22958	-4.07941	-1.36857	-2.20279	-0.538147	-1.91126	-1.34682	2.64306	-4.26282	-2.33798	-2.10048	4.79842	-0.209851	-1.52928	2.07177	-2.79383	-2.46723	-5.18177	-7.23541	4.58945	0.0350574	0.366655
RAD1	6.5213	4.12426	2.17826	2.30374	2.37575	7.52571	1.1336	-0.0408532	4.52884	1.77431	-0.36506	0.485139	0.284095	0.753921	1.05675	6.42215	3.73821	7.02743	4.62918	-1.40474	0.471562	-2.90745	7.12611	0.0909987	-1.16994	7.27408	5.49548	2.75302	2.91384	0.936065	-0.947964
PMS2	-3.62324	-0.164406	-0.764256	0.152878	-0.0153926	-2.55127	2.09497	0.0494826	-1.52047	-0.0700028	0.100217	0.322794	0.808004	0.299578	0.779127	3.99666	-0.581257	-4.07871	-2.75726	0.251365	0.0527145	-0.425671	1.77599	0.202187	1.70623	-4.74091	-4.10487	-0.516795	-3.0923	0.041377	0.127739
FAM160B2	5.51286	5.07405	3.79463	5.98887	-0.410524	4.85888	0.882544	0.145732	-6.74447	-0.915775	-0.0374537	3.91627	-4.36601	0.503211	-3.94705	-3.94517	3.99737	5.42185	4.85796	2.32404	1.7831	4.86394	5.39017	-0.540174	4.25931	7.93013	4.92535	3.36835	-1.2648	-0.257335	0.706099
CLN8	-3.99808	-3.34149	-3.16251	1.17669	-3.14819	-3.43393	-3.34634	-0.310143	-3.69513	-3.47034	-2.8601	-2.8517	-3.31097	-1.83187	-1.92128	-2.94428	-3.88953	-5.17788	-2.6648	-1.34243	-0.339928	-2.31873	-2.38271	-0.178737	-0.227896	-3.35501	-3.53164	-2.06064	-3.51587	-0.510349	-0.728702
ARID1A	2.70941	0.154544	8.39343	6.8209	8.80862	3.414	-8.07857	3.60087	2.2859	8.15826	6.34612	1.10186	-0.0677428	-0.884148	0.289402	-2.36127	-3.78734	4.84991	2.40682	-2.62845	-6.32748	9.06904	-6.19231	-6.80944	-4.68841	6.37781	1.58491	7.20966	-7.76204	-2.03103	1.86463
ATM	2.10217	1.46042	-0.335352	2.55653	0.365319	3.5676	2.90444	-0.394133	-0.133013	-1.51038	-3.06605	1.38318	-0.8592	0.153618	-0.228359	0.33959	2.72222	4.21938	2.11885	-0.576486	3.5472	5.87574	1.87986	-0.489053	-0.146537	4.4808	2.07232	3.70007	5.84848	1.69162	4.2609
JMY	0.922041	0.156203	5.04949	4.3494	2.22483	0.267142	4.81733	0.585636	3.38698	2.57992	2.57959	0.0745964	0.444279	0.829532	1.9631	0.496891	5.64546	-0.0101779	-0.151733	0.425011	3.71281	0.0484055	-0.564548	3.36318	1.40669	4.47537	0.00335642	5.92666	3.29717	3.75686	3.63846
HMGCR	-2.70927	-0.268511	-0.303076	1.9691	-3.96787	-3.75425	-1.27371	-0.223122	-0.334612	0.495322	-2.42011	-1.60306	-0.724156	-0.174147	-0.638509	0.428247	1.3856	-5.45955	-3.08815	-0.177522	-0.00415289	-2.5707	-1.54107	-1.96128	0.15892	-4.2308	-3.12414	-3.30242	1.71341	-0.387336	0.542094
GPBP1	3.24162	2.97227	9.73531	7.40678	9.24428	3.04386	8.19106	2.36788	3.54302	4.91787	4.0301	1.57927	2.84866	2.92	3.97408	2.45955	8.51265	4.65857	2.90464	1.28933	-5.23378	8.09527	0.261278	0.0585646	0.381382	-0.0986932	2.52055	6.54086	4.4576	-0.660622	0.94556
MIER3	2.09586	4.74283	1.0543	1.59431	0.0120807	6.35883	1.37423	0.0039902	2.12683	-3.665	-1.97664	1.43564	2.13848	1.94831	-0.00969167	6.03084	1.54624	2.70257	1.48207	-0.529184	-3.93105	-3.37778	6.11026	0.141347	-5.36478	6.39605	4.80232	2.09954	-5.33551	-1.00614	1.75327
APEX1	-2.86449	-3.65044	-3.95457	-2.33771	-3.77618	-2.61852	-3.21882	-1.77371	-2.14146	-4.25602	-3.08335	-1.50726	-1.72351	-3.70648	-1.07394	1.92616	-3.72459	-1.83062	-1.67478	3.12914	-0.785739	-2.55829	-2.92162	-0.77613	2.57506	-2.74705	-2.82431	-3.88033	-0.946905	0.303597	-0.436718
CNDP1	-3.61786	-3.05968	-3.32938	-2.48448	0.656229	-3.89117	-1.17718	0.163377	1.98093	-0.240625	2.20692	2.48315	0.944708	0.334714	4.61001	2.9153	-2.74699	-5.10116	-2.56695	-0.593429	-0.0807165	-0.0963961	-1.04429	1.14967	2.79041	-3.86435	-1.48742	1.90381	-4.35358	1.78563	3.4209
RAPGEF4	6.1016	3.7559	0.734762	-0.516828	2.37916	2.26771	-0.0164555	-1.1182	2.24833	2.48768	0.264322	-0.831336	0.0837614	4.36418	-0.852495	-6.72798	0.81094	3.9216	-1.30014	-0.289628	0.413764	-1.57135	4.45579	0.133199	5.04059	6.7012	5.31488	1.21458	-1.12272	0.772853	4.60803
ODF4	0.83727	1.13597	6.1378	5.8032	6.5827	1.08382	6.31864	2.42276	0.230487	5.43025	5.21971	0.518118	0.128974	0.538288	3.04221	-1.80681	4.50215	1.72592	0.126875	0.422527	1.04597	5.29863	2.03551	-3.58129	0.215627	2.22202	1.30972	5.55658	4.26265	-1.37274	1.39985
BNIP3L	-4.97234	0.402091	-1.39876	-1.30113	1.078	-0.446076	1.4837	0.257687	4.05407	0.188141	2.03593	3.47542	3.6037	0.224306	1.61988	4.42198	-0.797782	-3.38173	-0.624621	0.663667	0.828348	0.649264	-2.1025	2.032	3.60026	-4.87507	-1.82029	0.80921	-3.49287	2.4919	3.66055
RASA1	6.19975	4.08105	1.49305	1.82487	-0.273997	5.41837	2.91102	-1.98389	-2.83127	-3.18303	-5.33316	1.897	-3.90756	2.05434	-3.70071	-9.59313	3.37379	7.88817	0.263164	3.58034	0.0946912	-1.33781	-2.09555	-1.87261	-3.54976	5.24606	7.35142	-0.38954	0.920849	1.45098	-6.13123
DARS	5.72627	3.90076	5.21494	0.0522422	0.775263	4.85292	0.600817	0.151988	4.42477	1.19578	0.260368	2.02859	3.4316	0.139436	3.80152	5.15978	-0.363839	5.38272	2.58249	0.419174	0.83481	0.246412	4.97304	0.462988	-1.51065	7.9185	4.81209	-0.237011	1.27464	3.66355	4.72169
NUDT12	3.93343	4.92398	1.88264	0.10747	0.118441	5.07356	0.849389	-0.460489	0.276044	1.53852	1.61271	0.337952	2.25168	0.758501	-0.950688	2.14004	2.64038	3.9982	2.04207	2.89416	0.0683393	2.66305	4.82296	0.0692578	1.81624	4.08255	4.53977	1.88716	-2.06633	0.415349	2.60059
FUT9	-0.254926	0.255816	4.78951	-2.04351	5.64721	0.127057	-1.93862	6.44835	3.20514	7.27427	7.00851	1.8186	1.6285	-0.218581	4.68248	2.06084	4.73211	0.362716	-0.0693562	-0.228628	4.57811	6.07764	-1.03466	3.71316	0.443139	0.187202	-2.50022	6.27165	5.68992	2.61846	4.99721
ITM2B	3.02761	1.78776	2.23595	2.56173	1.854	2.8057	2.8477	0.1136	-1.16493	1.15395	-1.77918	1.33911	-0.170495	1.43147	-2.72633	0.418031	1.71659	1.89772	2.53644	-0.160152	1.27252	0.645248	1.90801	1.21069	0.545435	4.23765	2.45514	-1.5912	3.3324	1.48202	0.465529
HACE1	-4.00846	3.50851	-1.41366	-0.233675	-2.08191	4.84609	-2.19752	-0.167526	0.766797	-1.86438	-0.726504	-4.71619	-5.17018	0.627756	-0.129542	8.46184	-0.520785	-8.31021	-5.61777	4.38935	0.086494	-4.23103	7.95612	0.739042	-2.16236	4.32576	-4.8583	-1.94772	-2.90442	-0.0778503	0.651194
UPF3A	3.07441	-0.0204447	1.5316	2.21998	-1.65754	3.2	-0.164211	-0.443091	-2.58425	-2.88569	-3.80389	1.82655	-0.158578	2.07201	-4.58284	3.19203	-0.0752149	4.17968	2.33403	-0.71889	0.425674	5.09964	4.99044	-0.261746	-3.48344	5.85293	5.43679	-1.75401	0.205839	-0.00618087	4.14688
TP53BP1	3.8904	0.803348	3.26119	3.23843	4.34147	1.23637	3.51115	0.0571728	-3.25213	2.95055	2.20737	0.941762	0.145276	-2.04596	5.79391	-0.370242	1.7496	5.14581	5.00381	-0.590534	0.259498	4.43509	1.81249	0.280394	-1.15208	3.40914	-0.0754055	2.24338	3.46091	-1.04505	5.57674
F2R	1.26767	0.108742	3.83682	2.08671	3.08592	2.50268	3.37667	1.37648	0.534031	1.93327	2.36697	-0.361987	0.449783	0.0580817	0.878108	1.28151	2.14394	1.99932	0.946003	1.3093	1.69935	2.60368	0.259353	2.21616	0.287609	2.79211	0.356061	2.82455	3.19846	1.71978	1.66213
HERC2	-1.79611	-1.81038	0.0926798	-1.76666	5.47048	-3.12094	-0.466266	0.399894	0.847644	0.550657	1.22216	0.92468	1.33397	0.14571	3.11473	0.61278	2.14004	-3.90833	-2.45837	1.56301	1.68025	-1.94476	-0.26245	1.04004	0.235473	-2.55306	-2.21445	0.0750873	-5.4126	0.577166	1.16452
PARK2	2.22681	0.820779	0.246226	2.38934	-1.82247	1.09873	-1.11942	0.018158	0.692162	2.70702	-2.63147	-1.03695	-0.00183065	-0.698789	-1.54531	2.96306	3.20337	1.57522	1.54805	-1.84774	2.7931	3.4286	-1.6307	-2.66383	0.891227	-1.20726	2.26699	3.31097	3.28029	-2.8823	2.46047
MAST4	-3.16175	-0.144068	-0.146254	0.313703	-0.19708	-2.8709	0.0013307	-0.0357537	-0.83025	0.434722	-0.13372	-0.726227	-2.43066	0.282236	-1.30524	-0.499452	-0.901012	-0.397603	-0.151373	-0.763242	-0.711595	-1.86624	-2.63226	-0.398292	0.300866	-4.37876	-3.60081	0.0309426	-1.10618	-1.27241	-1.5942
PNMA2	-3.2773	1.16109	0.0839383	0.156034	0.00706627	-2.69086	-0.971108	-0.0815505	-2.30701	-0.206103	-0.340755	-2.35166	-3.02918	0.0266331	-1.16213	4.14782	-0.514291	-3.55397	-2.15908	-0.370078	-0.603044	-1.53616	1.78966	-0.368502	1.65369	-6.33986	-4.43735	-0.255878	-0.144028	0.427411	-3.23625
ARCN1	0.671014	-1.38079	-0.511113	0.0286749	-0.66193	-0.740354	-0.19957	-0.230477	-3.71776	0.202533	-0.261742	-2.27421	-3.81276	3.08594	0.170353	-0.686803	-1.61716	-2.40039	-3.41314	-1.58836	0.341962	-0.547926	0.0191894	0.0294072	-3.64545	-3.57163	-4.13145	-0.572898	-1.03974	2.74963	0.279443
CDRT4	-1.1163	0.15008	-4.43852	-4.32983	-2.62675	1.03924	0.636675	-0.489298	-0.91621	-5.69289	-2.92506	-0.196277	-0.201042	-0.267093	-0.00320655	0.97472	-3.16304	-0.50291	-0.426751	0.118246	1.28871	-4.29351	0.968376	-0.114646	0.129225	-2.0127	1.34114	-2.52731	-5.44807	-0.0497753	-0.0376888
TSLP	-1.20222	-4.33551	-1.5571	-0.445229	-0.419066	-3.71733	-0.640778	-0.194832	-2.70148	-0.305648	-0.0237062	-1.5729	-2.41214	-0.118458	-2.05426	-7.29417	-1.91614	-2.97502	-1.37152	0.976582	-0.159552	-0.541005	-1.24842	-0.146854	1.48457	-3.48398	-5.2426	-0.967836	-0.0893981	-0.001093	-4.4707
AC131280.9-201	0.410375	-0.568619	1.90107	-0.482918	2.09292	1.37339	2.79886	0.506359	0.289702	0.614471	-0.30671	0.82493	0.836707	1.58643	0.472234	0.355124	1.2458	3.67784	2.75155	1.14587	2.73158	3.3434	-0.929773	1.73876	0.593046	4.81856	2.17802	1.29043	2.93319	2.35649	0.00099931
AFDC1	-2.01843	-0.728424	-2.60214	-0.613758	-2.2129	-0.824546	-1.43455	-0.20595	-1.81592	-2.18721	-2.32113	-0.315068	-1.1213	-5.41976	-1.41879	-1.77738	-2.95429	-2.94432	-0.574803	2.13822	0.93957	2.07068	3.41698	1.27018	1.09056	-3.05932	-3.17999	-1.18785	-0.111065	1.26439	3.87027
CCDC102A	4.59924	2.33156	1.5407	1.81971	1.81643	5.61572	1.81084	0.0859147	0.252882	1.2134	0.0736583	3.89868	3.51006	-0.395355	-0.742588	-7.79354	1.06421	7.9494	5.74594	-0.615166	1.97263	3.66444	-0.811955	0.842717	-4.90449	1.35922	3.41245	-0.262592	3.76515	2.78152	-2.09173
TMEM161B	4.11256	3.2404	4.81785	1.26591	0.721739	5.0843	1.70453	0.134839	1.56133	0.793942	-0.0546932	0.0299431	-0.734945	0.323593	-3.04991	5.50741	2.51864	5.13798	2.39512	-2.47084	-0.364932	-0.31836	4.96749	0.0609833	0.727574	5.46691	1.48189	2.09706	2.59716	2.60557	5.39428
PTCD2	-1.66073	0.176138	0.352425	-3.54791	0.357871	-1.1431	1.08553	1.28232	4.31642	3.32985	5.21886	3.88013	4.37838	1.3712	5.81177	4.5415	2.77162	-2.45991	-1.34168	2.29958	-3.68179	-3.01841	-3.17619	3.03551	2.97013	2.56591	2.07885	3.35874	-6.69531	-1.262	2.06482
STK11	0.274346	0.962526	-0.959434	-0.707653	-1.84905	1.06231	-0.658069	3.62827	2.06007	2.80907	2.92205	1.94297	1.80305	1.72904	5.37678	0.448359	-0.632071	0.845164	0.418785	-1.01291	-0.21985	-0.519438	-0.662995	0.952912	0.824527	2.75043	-1.13321	2.95664	1.86812	0.966572	3.71204
THBS4	-2.30041	-0.911409	-2.38178	-2.39642	-3.45273	-4.37989	-1.95426	-1.71993	-0.71707	-3.01417	-1.83388	-1.0782	-1.62404	0.0179357	-1.33969	2.62541	-2.46816	-3.60716	-1.9861	1.69624	1.03572	-2.08442	1.18342	0.32608	1.0987	0.978534	-1.96676	-2.40925	-1.99077	0.442483	-1.67643
ARGLU1	-2.09282	-1.05134	-2.2351	-1.62511	-0.388027	-1.67559	-1.02679	-0.00579432	-1.32372	-0.1969	-0.17723	-0.857042	-1.34856	0.191539	-0.237126	-3.45826	0.94926	-2.7511	-0.753848	0.00963997	1.56949	-1.31648	0.570139	0.175158	-0.108553	-3.96111	-2.67502	-1.23963	1.41323	3.498	1.30826
ATP5A1	-0.520748	0.483338	0.67013	-0.739177	1.3673	3.61501	0.793011	0.150133	1.40036	0.168481	0.107548	-0.144141	0.71118	0.046162	-1.76268	2.25749	0.997654	1.98247	0.355727	-0.97563	0.97729	0.6698	1.0613	0.709724	0.303595	2.65927	3.40491	1.83829	0.0493789	-4.59883	0.799277
PCNA	-2.66628	-5.08076	-2.2506	-0.755624	-2.91941	-2.99728	-2.98405	-0.179456	3.58813	1.62872	1.81007	2.08982	1.64806	-0.147514	0.764218	-0.85455	1.30964	1.10024	1.00337	-3.72312	0.0360831	-0.610301	0.238912	-0.0149494	-4.32912	5.62273	2.50244	1.97704	-0.422316	-1.11456	1.27092
ELAVL2	-0.247767	-0.172442	2.16522	1.89092	1.73138	1.21436	1.48451	-0.892215	-0.706995	1.10498	-0.975531	-0.0928828	0.422837	-0.201163	-4.90631	0.810919	2.22074	1.80809	-0.2327	0.499755	0.31701	4.7675	-0.495924	0.0695719	-0.0976809	2.79134	1.67036	-0.459125	4.35181	-1.60778	3.89132
C13orf8	2.65888	0.649235	1.10466	2.23595	0.272799	-0.69528	2.09277	0.327303	-1.03956	1.22421	-1.42308	-2.23083	-2.6287	-0.350993	0.337254	4.7216	3.05583	-2.31763	-1.1829	1.90151	0.294798	3.47077	-1.20596	-1.86605	1.11314	2.02106	1.83263	2.35962	3.58961	-3.33058	4.02486
GTF2H1	2.14634	1.8384	-0.274277	-0.978272	-2.37355	-4.26539	-0.747257	1.84246	7.65296	3.68427	2.73749	5.36344	5.09501	0.0495348	2.46155	1.67142	-0.661321	-6.44875	3.62336	3.91098	-1.02715	-2.81539	-4.59599	-0.627655	-0.199521	1.87165	-5.52992	2.49862	3.61745	-1.88825	-3.29427
TNFRSF10C	0.0973128	1.57268	1.18022	0.850141	1.57857	3.56476	1.02165	0.465571	2.08008	0.00110729	0.862486	0.0682748	0.280458	-0.269112	-0.137424	2.66377	1.72609	-0.0849846	0.188605	1.55084	1.33413	0.0822352	0.690599	0.868969	-1.71984	3.92459	3.24822	1.08709	-1.01967	1.54005	1.13899
NHEJ1	-0.616051	0.855373	1.33633	-2.39263	-3.67458	-0.426348	-3.8569	3.68185	1.11043	3.84598	5.4738	0.302149	0.844411	1.00658	2.78746	1.74201	-3.25014	0.109074	0.121309	0.929011	-1.2312	3.02738	1.09874	-0.853614	1.05605	-0.43743	1.23225	3.07856	4.73455	-0.127391	3.52428
MSH6	-0.391226	0.339407	-2.51179	-4.38103	-4.20814	-0.273089	-1.88985	-0.211124	-0.0332807	-6.00463	-5.26072	-0.0765373	-0.164339	-0.524415	-0.103386	-0.206946	-3.74371	-0.110631	-0.0918998	0.738726	-0.961962	-6.50899	1.45506	1.35963	0.157815	-0.913278	-0.106167	-5.48723	-2.71038	0.631542	-0.167351
ATXN1	4.31996	3.2744	0.313433	0.512712	0.0290723	0.798739	-0.0612846	-0.260233	-1.30879	-0.588391	-1.76316	0.82006	-2.41535	-0.140046	-2.53993	3.99374	-1.31724	3.16438	0.18745	-0.0793469	0.629152	2.63646	-2.52397	0.234865	-1.36902	5.04207	-2.14341	-1.47585	-2.62212	1.03422	-1.62145
HOMER1	3.27588	3.5907	1.54322	1.93169	0.830612	4.12757	1.5324	-0.206876	-0.858531	1.28703	-1.63394	0.950242	-0.540571	1.73453	-2.57065	-2.92474	2.6702	3.86842	0.958231	2.21413	-0.300641	1.4542	-0.289704	-0.201711	-1.57936	3.75141	3.83329	0.509608	-0.191453	-0.043737	2.56902
PMS2L3	1.1738	-1.06127	2.1484	5.1583	0.588568	0.260839	4.0757	-1.57441	0.292422	-2.89076	0.725901	-0.371619	-0.953235	0.349959	0.12716	1.83604	3.67733	-1.2136	-1.98397	-0.108492	2.9565	-2.46039	0.506775	1.04949	0.757827	-0.491374	0.25665	-3.05192	-4.92642	0.629389	2.72981
TJP1	9.37126	6.19232	2.15511	1.42159	1.80256	3.10074	1.42902	-0.268982	6.20409	0.452635	1.86339	-5.47997	5.90312	0.157876	-0.43619	-3.99757	0.895633	9.54384	7.60318	-1.46127	1.64413	2.7511	1.93968	1.32733	-4.63192	-3.11609	6.73135	3.02225	1.17862	1.32317	4.16214
SV2C	-5.36683	3.24644	-1.48687	-2.85173	-3.27976	1.69331	-1.90548	-0.422743	-0.629839	-1.76712	-0.315675	0.0347149	0.463546	1.52547	1.21814	6.93942	2.04762	-8.4633	-3.53453	-0.439245	-0.790243	-2.19366	6.17101	-1.0052	0.448763	5.00426	-2.06701	-2.09934	-1.42754	-0.238654	2.65414
PDE4B	10.2897	8.07302	0.904818	1.26415	-0.0456158	6.97348	0.520059	0.001305	3.90391	0.106993	2.16965	3.87018	1.97036	0.262219	0.390151	9.07938	0.655244	9.39319	7.87297	-4.29419	0.504424	2.43905	7.11792	0.109238	-5.54474	5.51709	-8.22134	-3.36132	-0.0982321	-0.907243	5.86263
KBTBD11	-5.10687	-2.19424	-2.11806	-1.72876	0.47937	-3.71826	-0.786138	0.0418725	0.0737158	-0.73885	1.66149	0.165334	1.01515	0.0315306	0.996195	3.03843	0.0958537	-5.18117	-2.22949	-0.0592877	-0.653453	2.51095	-0.178671	0.707236	1.86057	-1.80102	-1.64892	2.11513	-3.04346	1.76544	4.47153
ZNF395	0.171871	0.105052	0.256413	0.388817	0.34845	5.54017	0.415292	0.100771	-0.7135	0.0139267	-0.436611	-0.151727	-1.13099	-0.501974	-0.0534706	-4.11021	0.024551	2.73496	0.5951	1.38823	0.299016	0.667573	-1.14615	0.0731843	-0.434103	3.8356	3.95707	0.0742845	0.22482	-0.25874	0.915544
USP1	-2.3838	1.69804	-1.0695	2.60784	-7.94662	-2.93273	-6.73988	0.027692	3.65213	5.45137	8.03385	-0.46321	2.81049	0.0254085	4.35809	3.3537	5.89183	-5.74783	-3.57889	0.144305	4.62178	7.37981	0.14684	5.63463	0.211805	1.0647	-5.02384	-4.43725	4.26495	0.630653	-0.0543093
WDR41	2.13336	0.312463	1.67813	-0.586971	-1.66734	0.390738	-1.51986	-0.00156851	-0.60671	-0.0999058	-0.392452	-0.712331	-1.10628	-0.138574	0.0240534	1.85047	-1.91199	0.302146	-0.360461	0.110533	-1.53848	-1.98572	0.367637	-1.54437	1.30183	-2.93944	-2.37522	-0.95768	1.01102	0.219785	-1.02703
APBA2	1.39277	1.93656	0.45469	-0.0502823	-0.139401	2.05146	-0.44701	0.0710573	1.21633	0.293017	0.181273	0.712403	0.639393	0.011648	0.874952	3.18794	0.111781	0.396198	0.00293476	2.17008	0.533855	0.803564	3.17819	0.172765	0.0849806	-1.02454	-3.35092	0.125549	-2.3032	1.34691	4.44309
OCA2	2.10545	0.946554	4.24582	2.07679	3.23291	0.332116	4.29784	-0.16137	0.734302	0.301292	-0.0540306	0.0504031	-0.248075	0.105122	1.97294	1.88574	3.67307	2.69977	0.290111	0.484934	1.95792	4.6145	0.186369	1.13983	1.07622	1.71136	2.2251	3.09436	0.132873	0.964235	1.39029
OIP5	2.60616	-1.3812	4.18014	2.86951	1.90442	-0.0266874	1.1079	1.02038	2.75462	3.20219	3.48449	0.221689	0.285063	-1.42022	-2.36566	-1.80284	0.856568	2.66358	2.2688	-0.791769	-1.30319	4.18624	3.66271	1.80358	-2.034	4.15681	3.91864	-0.00325279	-1.46672	-0.514116	7.04552
ANKRD12	4.10725	1.12357	3.60496	2.13886	4.17378	3.97035	2.14516	-0.219507	-1.60843	1.05493	-0.0694109	1.06409	-1.86559	-0.871177	0.377268	-4.6602	1.98383	5.31448	4.82601	0.150479	2.02649	5.59214	1.12037	0.415204	0.481245	2.75528	1.15275	-1.34782	4.77525	1.50117	3.67324
CCDC28A	-0.521199	0.310893	1.39309	0.337384	-1.1435	0.894732	0.249281	-0.42846	0.209223	-1.28042	-0.358897	-0.685823	0.0618718	0.382954	5.01781	2.50363	-1.11163	-1.7943	-0.994642	0.0528565	0.238048	-2.26913	1.1562	0.255518	0.782404	-0.99313	-0.973049	-2.43153	-2.29892	1.66995	3.13822
ANGPT2	-1.57361	-0.516996	-3.53253	-2.53199	-4.71241	-1.42663	-3.0687	1.13257	1.72514	1.26321	2.24351	-0.0148892	-0.827486	0.242547	0.00353401	-1.10187	0.40972	-2.06729	-0.980928	-0.107118	0.165889	-2.97669	-0.24155	-0.89623	-0.882985	-1.86581	-3.22296	0.840096	-1.42681	-0.282064	-0.062176
LEPROTL1	2.64844	-1.46951	3.05521	-1.80852	1.86021	2.75558	2.08207	1.21104	3.41871	0.739409	2.14816	1.0264	1.47476	0.125634	6.66338	-0.436866	1.90431	3.49738	1.53565	-0.577453	0.783533	-0.0874383	2.25793	0.269173	-0.211896	4.99738	2.92376	-0.165075	0.913379	1.81966	-2.7152
EFNA5	-0.296502	-0.0892632	-1.12348	-0.275636	0.0516856	-0.458332	0.00317781	-0.367836	-0.107585	-1.41618	1.74978	-0.0146399	-0.200069	-0.0118967	2.27292	2.09228	-1.14182	-1.35023	-0.104317	-0.14564	0.391618	-0.350775	-0.564736	-0.0884577	-0.0781966	-2.2314	-1.82624	-1.34631	-1.40733	0.689419	3.8627
F2RL1	-2.9091	-3.93608	0.326503	-0.160081	-0.0473866	-3.44816	-0.101728	-0.074274	-2.36549	-0.113553	-0.0294303	-1.57433	-1.5329	0.209862	-0.216863	-4.49505	0.601553	-2.43457	-1.45064	-2.00893	-0.0824102	-0.179215	-0.320673	-0.00102417	-3.83014	-3.00743	-4.28021	-0.130539	-0.212443	-0.327237	-0.587848
NEF3	-4.23914	0.531821	-0.0206581	-0.435285	-0.0886925	-3.02796	-0.00980223	-0.12745	-1.20891	-0.113278	-0.0966301	-0.329949	-1.03208	-0.289597	-0.131254	0.268637	-0.0615995	-4.11023	-0.930166	2.96021	0.528767	0.538695	0.373788	0.363656	2.3448	-2.98564	-3.7344	-0.218277	-0.125285	-0.0798428	0.639324
SEMA6A	-0.487399	-0.641038	-0.776073	-0.415216	-0.626569	0.493795	-1.14365	-2.53757	-0.521193	-0.543884	-5.33882	-0.307702	-1.23257	0.730433	-0.574113	-1.64622	-1.71288	-1.1854	-0.00662199	-0.181925	1.12321	-1.62692	1.25252	1.12067	0.551743	-0.640098	3.091	-2.55633	-4.62828	0.618745	-2.5541
GTF2F2	2.69539	1.32378	2.12021	3.86044	4.82126	2.91087	2.04327	0.0102837	1.36382	0.704942	-3.10552	0.686711	0.539029	2.03433	-4.47388	1.23909	1.65807	4.32009	1.83995	-0.59769	1.94321	4.80389	-0.976542	0.922213	-0.269072	3.41808	1.3385	2.39006	-0.608954	0.666725	2.45061
SRP19	2.52261	0.668353	2.72193	1.14631	2.46248	2.86817	2.68232	0.776198	1.79045	1.36326	0.601428	1.4316	0.247902	0.121715	-1.46773	-0.374555	1.45764	4.16012	2.91989	0.0206395	1.13552	3.12808	1.72919	1.17554	-0.875435	4.03813	2.25346	1.42948	1.08225	1.64156	2.92036
ADRA1A	1.03417	-1.84352	-0.137445	0.721182	1.41901	2.71053	2.95456	-1.17823	-2.5061	-2.13646	-2.98929	-1.03295	-0.820938	-0.267719	-2.38846	0.675323	0.688174	3.10708	0.792424	1.19558	1.3793	4.05451	2.40536	1.1403	0.759847	0.31556	1.91423	1.6921	3.58916	2.35501	-2.14219
EFHA1	2.59009	1.35448	-0.0173376	0.394591	-0.134929	1.72328	-0.152249	-0.321608	0.0097877	0.392148	-0.271366	-0.277799	-0.344229	-0.193655	0.232392	-5.04338	-0.198914	2.49332	0.845968	0.212019	-0.297701	0.546284	-0.336525	0.416902	-0.901635	4.23354	2.24177	-0.133087	1.36596	-2.1285	-3.55724
CCNB1	-3.11826	-1.52082	-1.44097	-1.67836	-2.18846	-3.61228	0.223451	-0.949327	-0.700366	-0.792414	-0.580484	-0.630646	-0.933247	3.01235	-2.30758	2.26656	-2.17406	-3.17412	-0.64549	-0.287166	-0.916885	-1.91548	1.9194	0.251424	0.930509	-0.944768	-2.86435	-2.08655	0.543429	-0.47142	-4.58301
DOCK5	2.74829	2.33964	3.6907	-1.41513	3.59195	0.721741	2.99363	-0.300341	-0.252511	-0.103963	-4.40945	-0.0203487	0.00202726	0.0891536	-0.639345	1.56608	-0.228399	3.2677	1.64205	1.76236	4.11949	5.70164	2.4299	1.11238	1.63541	1.4481	2.10034	-3.05418	4.01219	1.2509	-3.06278
EHD4	1.63784	0.809588	-1.36336	-1.29148	6.36032	0.474921	-0.380589	-0.191979	0.922274	-1.78246	0.126062	0.347422	1.39377	0.100196	-0.987134	1.60902	-0.071799	-0.0272203	-0.0221084	-0.67346	0.350565	-0.242902	0.5463	1.23686	-1.38985	1.53022	2.01047	2.94903	-4.08274	1.58965	4.43319
MED17	-4.11283	-4.4859	-0.187994	-0.752105	-0.203182	-4.63249	-0.0405603	-0.0345922	-2.32587	-0.309254	0.0395991	-0.066937	-0.947846	-0.657901	-1.79739	-3.3594	-0.696015	-3.13351	-0.209326	-3.94018	0.458949	0.0974409	-6.13966	0.23983	-2.83098	-2.88762	-3.86003	-0.106903	-0.0319895	0.27563	2.44551
SORBS3	-2.8653	0.30425	0.432246	-4.16211	-1.57189	-2.19785	-3.6666	-0.286129	0.166004	3.53839	1.056	-0.262598	-0.236239	0.119564	0.569771	-0.615887	3.63459	-3.5895	-0.489838	0.934632	2.87759	-3.32638	0.491273	1.31321	-2.074	-2.29387	-1.93771	-0.863919	-1.01899	0.0376612	-1.4529
C13orf23	0.153196	1.48925	2.66843	-0.125507	0.108785	2.27826	3.68101	2.08427	1.80736	3.21218	4.28577	-0.150842	-0.164149	-0.291608	3.09337	-0.0349613	1.60307	2.82781	0.430077	-0.172526	-0.988068	2.51553	1.60102	-0.152945	-0.501362	3.36522	2.18692	1.29969	-1.48664	-0.120438	2.2078
FANCB	0.0505359	0.15756	3.58147	3.10859	3.44771	1.29447	3.2558	1.30055	0.047212	2.89498	0.397803	0.152146	0.491749	1.01092	-0.0322326	-0.45584	2.36713	0.723204	0.742549	0.00316244	2.48585	2.01515	0.31443	2.24089	-0.328456	1.549	1.28353	1.9307	3.63058	1.7213	-0.776732
SLC30A5	0.00775438	1.01742	-0.619146	-0.203171	-1.32327	1.18139	-3.25955	-0.326474	-0.0538003	-0.944057	-1.40479	0.0257329	0.0221219	-0.458468	-0.796199	0.667998	0.172506	-0.466095	0.0883334	0.152437	-0.869469	1.37538	1.06473	1.85506	0.836944	1.66918	1.36095	1.73852	3.46658	0.225783	-2.51156
FAM90A1	3.29058	2.44362	0.685145	0.436042	0.0647337	4.07131	0.20388	0.0276312	-2.67001	0.0343713	-0.022366	0.460904	0.245102	0.056608	0.701906	5.30622	0.466697	0.0289204	0.00623484	2.24049	0.0776116	0.387967	0.313365	0.409761	3.03796	2.75302	3.06668	0.655424	0.218253	0.809857	2.86305
ERCC1	-1.98664	-1.35411	-1.80975	-1.12658	0.0416587	-1.37397	-1.89935	-0.620015	0.298994	-1.98371	-2.08343	-0.36017	-1.02885	3.00537	-6.64498	0.224755	0.310369	-1.81823	-0.62134	0.271775	-0.657885	-2.72146	-0.360757	-0.985341	0.0947936	-1.97947	-0.836161	-0.516763	-3.40894	-0.535189	-8.44887
LTK	1.88435	0.352469	-0.598717	0.473646	0.0965862	3.10364	-0.275271	0.651595	-0.904817	-0.163939	0.404157	-0.28953	0.15474	1.77981	4.69516	-0.326421	-0.764651	3.14864	0.602293	1.47836	-0.308099	3.31298	-4.07351	-0.0603294	-2.50673	1.61254	1.68147	2.52917	-1.32328	1.39788	4.84932
MUS81	-1.29112	-1.73987	-1.3432	1.02984	-1.94175	-3.36845	-0.885165	-0.524582	-0.299435	-0.715335	-0.130508	-0.106115	-0.0260935	-0.0556713	0.995604	1.66805	-2.20137	-3.14126	-0.975606	-1.11373	-0.0979612	-0.819846	1.90325	0.00212346	-0.122655	-0.895315	-2.55715	1.0161	-1.90617	-0.21423	2.73201
ELF1	0.664804	-0.0578462	2.76329	1.29559	0.219081	1.16349	0.865442	-5.26156	-2.33434	-1.86194	-6.30331	-1.57016	-1.47267	-0.143847	-2.96894	0.420091	-3.15806	-0.56854	-0.25254	0.458401	3.87567	7.57662	0.810478	-0.789552	1.6147	-2.6071	-0.171619	-3.95855	4.31724	0.023827	0.0936345
TPTE	0.850304	1.26902	-0.37615	-1.96332	-1.86805	-1.4896	-0.613799	0.439659	0.0462076	-1.65963	-0.140062	0.0746311	0.130873	-1.40595	1.477	3.1761	-0.253807	-1.07907	-0.0141378	1.38309	0.16631	1.98319	-0.175068	0.669666	0.675062	0.0720982	-3.1289	-0.947156	-1.81251	-0.299647	4.25327
CCNH	-1.05565	-1.36134	0.216195	2.24933	-0.363855	-3.15599	0.206483	-0.128549	-1.74793	-0.294214	-0.300695	-1.158	-1.27228	0.8968	0.0802038	-2.81683	-0.457382	-2.38963	-0.6655	-1.19065	-0.130342	-0.35244	-1.16345	-1.01865	-0.805897	-3.14185	-2.6212	-0.139581	-0.0526268	-0.108881	-0.318507
DHFRL1	1.66336	2.85312	0.341933	-1.08526	2.55423	2.88431	-3.06799	-1.62497	1.94207	0.4044	2.01716	0.411757	-0.206944	-0.166652	0.137645	2.35964	0.230687	0.956906	-0.0880384	0.786247	1.64567	0.970269	2.57585	-0.00998677	-0.0249512	0.380932	-1.23882	-1.8049	-1.50208	-1.71865	1.49789
APTX	0.0165759	0.0422237	1.66039	2.50402	1.23631	0.659244	4.28826	0.21437	-0.148026	-0.328616	-0.474608	0.0208083	0.0690634	0.170465	-0.225847	-2.02633	2.65145	-0.182278	-0.0949644	-0.149095	-2.64888	5.95988	0.466521	-0.92586	1.85476	-0.0670393	1.38377	1.78922	5.38995	-0.678596	-0.707661
ATG12	1.10604	0.186907	2.13144	1.81513	1.08356	0.0252477	-1.447	1.14464	1.45142	2.13205	2.56096	-0.183964	-0.0466687	0.0945935	2.62065	-0.872889	2.24302	1.88678	0.475878	-2.22278	1.08261	2.65659	-1.03505	-1.14656	-0.445232	2.10825	1.20102	-0.0790776	1.93264	0.495604	2.75325
ALDH7A1	0.323602	-0.928447	-0.19408	-1.69914	-0.0518754	-1.94478	-0.29292	-0.046917	-0.737372	0.349037	-0.0635365	-0.727258	-0.963797	-1.02016	-0.985387	-1.15802	-0.0176089	-1.07869	-0.541087	0.688158	-0.130523	0.890611	-1.0696	0.556735	-1.9108	-2.47226	-2.36716	-0.299049	0.371516	1.34905	0.304873
IFT74	-0.187667	0.281886	0.268153	-0.635067	-1.99411	-0.82075	-1.01982	-0.867343	-0.267568	-0.781607	-2.46528	-0.0930618	-0.234108	0.266157	0.326523	-0.997233	-1.58041	-0.985879	-0.204524	-1.90287	-1.9398	0.791092	0.524474	-1.19667	-0.342756	-1.28552	-1.78273	-1.37807	1.00204	-1.96123	2.34857
CHRFAM7A	0.0557862	0.0050887	3.38639	1.75661	3.86467	4.52857	3.51145	0.175666	-4.35838	0.85093	-0.136106	-3.13433	-1.02033	-0.15183	-0.328179	4.21525	2.60044	2.62706	2.73989	1.54187	1.24735	2.52608	5.43966	0.14209	2.08244	2.75951	0.421473	1.23463	1.83593	2.49237	2.07826
CHRNB1	0.0557862	0.0050887	3.38639	1.75661	3.86467	4.52857	3.51145	0.175666	-4.35838	0.85093	-0.136106	-3.13433	-1.02033	-0.15183	-0.328179	4.21525	2.60044	2.62706	2.73989	1.54187	1.24735	2.52608	5.43966	0.14209	2.08244	2.75951	0.421473	1.23463	1.83593	2.49237	2.07826
ACOT2	-1.83236	-0.166254	-0.609286	-0.700156	-0.928809	-0.649225	-0.661006	-0.0193503	-0.176409	-0.840113	0.359246	-0.00475073	0.489242	0.336765	0.765891	-2.01371	-0.36089	0.69268	0.694447	-2.31884	-1.16849	0.216292	-0.623888	-0.991898	-1.52068	-0.3823	-2.52048	0.15745	-2.24859	-2.35394	3.30149
UBR7	4.10835	2.72898	-2.26038	0.249085	-1.42818	2.56394	-2.56049	-1.86784	-2.36562	-3.56521	-4.58392	0.625092	-1.34895	1.46104	-2.51086	0.118977	1.40183	5.37837	2.62865	-0.84285	-1.9049	3.8317	0.315825	-0.94867	-2.07759	1.6912	2.55391	-2.06765	1.36959	-0.0488889	-2.77359
PQLC1	-3.76348	-2.43517	-1.45419	0.280643	3.58498	-1.75702	-0.389175	-0.413734	0.443551	0.0728898	0.338166	0.433327	1.07029	1.08183	2.36086	4.32507	0.0822968	-4.12351	-0.618776	-0.560751	0.00755447	-0.743458	1.41199	0.239145	-1.27525	-3.95381	-3.42913	0.838605	0.854406	2.99953	4.52121
FUK	0.92367	-0.699897	1.02172	-0.609974	0.451799	2.5483	0.901306	2.41283	4.13727	3.16734	3.86296	2.23956	2.89039	-1.48424	8.40938	0.954737	0.484162	1.03684	0.28227	0.513457	1.26866	-0.329122	0.301867	0.830074	0.179089	1.55613	1.36623	1.4698	2.48976	2.78063	5.40725
LOXL2	3.34646	0.0795594	0.840075	1.50987	-0.0513807	0.0444481	1.3503	0.439325	-2.79329	-2.28336	-1.39985	-0.405712	0.0102337	0.386773	-0.549921	2.57229	0.208152	0.0532948	0.91593	0.738547	1.41432	3.13395	-0.489983	0.568442	0.38241	3.84611	4.10075	-0.822747	-2.06516	0.500444	0.113644
ZNF182	0.812571	0.446336	1.51532	0.159921	0.102806	1.23993	1.80641	1.93852	0.0372518	-0.582724	1.61928	1.01101	0.578398	1.3787	3.16154	1.03545	1.14742	0.921242	0.897712	1.07708	-0.734434	0.486948	0.190976	1.26098	0.204239	1.29821	0.841305	1.67966	1.74223	4.18184	2.44805
XPC	3.24993	2.59414	0.030139	0.145685	0.454377	2.85056	-0.474185	0.766331	0.325185	1.07896	1.04902	0.493642	0.012293	0.8914	-1.54548	4.25479	0.444847	3.12746	1.09965	3.48631	2.37314	0.887513	4.28215	0.917336	3.99952	2.01308	2.80287	0.221866	0.967522	0.0279311	-0.206485
ALKBH3	-2.2065	-1.30504	-0.013813	-0.136764	-2.03988	0.324395	-0.095115	-0.466068	-1.84468	-0.0503707	-0.54645	-0.659614	-0.725901	0.581011	-1.07742	0.947587	0.499802	0.0821494	-1.03478	1.503	-0.541877	1.12233	0.364831	-0.937543	1.05228	-1.80661	-0.273178	-1.20416	-1.32024	1.79199	2.24397
POLR3G	2.04229	3.09456	0.264681	-0.807879	-0.458861	1.44696	-2.22036	2.03964	4.84805	3.44703	2.8981	2.4209	2.23596	0.495611	6.44169	3.50551	0.655088	0.490803	-0.0912174	1.08841	0.243995	-0.379294	1.10814	0.421085	0.332575	3.23425	-4.58426	-0.204282	3.15817	1.29127	6.0315
SNX2	-0.132207	0.996995	2.40017	1.13942	1.00613	0.857257	2.40178	0.299434	0.930261	0.386067	1.47281	-0.413587	0.457922	1.68748	1.664	0.393489	0.622657	2.68551	0.918244	0.580825	0.237362	2.64468	-0.515846	0.145992	0.105474	1.71993	1.11475	1.95036	1.23217	0.77576	2.60763
BTF3	0.975034	0.371773	-0.876853	-0.530347	-1.65248	-0.0213178	-0.58562	-0.00560142	-1.42218	0.795896	0.704107	1.33717	1.71816	-4.66852	1.43222	-3.58649	-0.120828	-0.110505	1.9389	2.30314	0.628176	0.968706	2.36606	0.546077	-0.20695	3.08121	2.24343	0.702141	-2.17671	-1.66878	2.00748
DEF8	-0.0300076	-0.447615	-0.842028	-0.385465	0.981266	-0.205978	0.0718733	0.0501634	1.71684	-0.756193	0.243078	0.311581	0.69409	0.0922699	2.76846	3.48952	0.669382	-1.1044	-0.931627	2.0122	-1.0549	1.99311	0.268052	1.48695	2.12188	4.95307	1.59558	1.32441	-2.38804	2.05297	5.58308
CNDP2	-1.2164	-0.0372876	-2.64751	-4.42596	-3.20618	-1.50131	-2.62211	-0.0750575	-0.343608	-2.05207	-0.0201032	-0.211942	-0.37499	-0.393493	-2.99386	-0.831274	-4.18139	-1.90123	-0.16546	0.419813	-2.38776	4.39665	-0.450302	-2.29875	0.109688	-1.82967	-1.10957	-1.35295	-0.0175196	-1.01665	4.16183
DMRTA1	-0.997036	-1.29931	-0.00242796	0.00289688	-0.186397	-2.34905	0.196968	-0.074001	-0.421911	-0.0982469	-0.176923	-0.416009	-0.0772291	-0.139143	-0.133096	-2.64338	-0.892073	-0.68882	-0.251809	-0.592755	0.310098	-0.336814	-0.313298	0.00862358	-1.20062	-1.19837	-1.23801	-1.21434	0.307119	1.03008	-0.851223
CYB5A	0.47624	1.44921	0.0257255	0.264098	1.1478	2.6911	-0.0482994	-0.56646	-1.07181	0.275474	-0.329346	-0.463484	0.501421	1.67122	-2.79977	2.19934	0.260338	3.09748	0.158395	-1.10904	-1.02199	0.678738	1.93885	-0.268921	0.496448	2.25244	2.4059	0.57405	-0.41556	-2.70482	4.09986
BLM	0.626057	1.38729	-0.617239	2.74599	-0.317383	-2.51568	-0.67473	0.182776	0.265889	0.00067382	0.172565	0.215411	-0.0505178	0.577644	0.30241	-0.660477	-1.60872	-0.862386	-0.0658534	0.411683	-2.02886	-1.14782	-1.18728	-1.50318	-1.52116	-2.2045	-3.79968	-0.013794	-0.186886	-0.16141	0.370911
FNBP1L	-0.990684	-0.958125	-1.10378	-0.594442	-0.878787	-1.83324	-0.750094	-0.402129	-0.207122	-1.55487	-0.594254	-0.0829167	-0.215204	-0.611294	0.0268705	1.96715	0.106531	-2.37267	-0.700551	-1.04047	3.11987	-1.25867	-0.0854832	0.0797082	-0.301126	-0.490019	-3.13334	-1.02789	-1.35157	0.337086	0.159154
TP53	-0.376423	0.336735	2.4355	2.06341	2.85344	0.108121	2.79666	0.544576	-0.373786	0.201194	0.663475	-0.372472	-0.380239	-0.122583	-0.0477293	1.3279	0.702043	0.710658	-0.463089	0.48349	-1.37461	-0.967109	0.21432	-0.718785	0.275223	0.0595071	0.106477	2.67455	3.18677	-0.409777	-0.213808
ANGPTL5	1.59173	0.427371	1.35726	1.05576	-1.76402	0.918718	3.59289	-0.77009	-0.264506	0.395041	-2.58445	1.22712	-0.283473	0.0459296	-1.90765	-0.692172	2.3795	2.2211	1.56667	-0.286452	-0.535143	-2.05678	0.674838	0.00669383	-0.370289	2.00318	0.744693	-0.695199	2.59778	0.113405	-2.47315
RNF214	2.94259	0.872956	2.14125	2.12705	0.0356829	0.866424	1.45037	0.5024	-0.0321439	0.136651	-0.97175	1.00576	-0.0804078	-0.0243915	-2.14027	0.0631062	1.47497	3.79071	1.93362	-0.951111	0.409297	0.0905708	-0.543352	0.00326216	-1.21435	3.88638	0.928767	-1.44778	1.77232	-0.290121	-2.37479
RAD54L	0.0608655	1.24382	-7.12218	4.01184	-4.00044	1.81227	-3.05034	-4.50381	0.543697	0.60393	-3.86842	-0.00628242	-0.227227	-0.243958	-0.100643	1.78542	4.13814	1.64347	-0.0744329	0.339258	1.24719	8.60667	3.04781	0.550312	0.204367	0.301214	2.39116	-3.94153	4.53682	-0.33517	2.74037
AGGF1	2.64545	2.57457	0.00859898	0.66405	-0.969403	1.3407	0.0816566	0.0458415	-0.0929704	-0.240233	0.806157	0.171363	0.240618	-0.333947	0.68265	2.28409	-0.0818541	0.716327	0.464797	1.66303	-0.4441	-0.893492	0.390856	-0.48304	-1.88131	-1.56192	-4.30845	-0.741461	-0.395475	-0.149455	0.877994
ATMIN	3.34836	2.03227	1.17608	2.03662	-0.309341	2.7362	0.235557	-0.117484	-1.0927	3.01092	0.337586	0.773218	-0.0193803	-1.12194	-2.36233	0.143532	-2.31018	4.06782	2.32267	0.186688	3.12339	-2.7199	0.110908	-0.239501	1.10855	1.58974	1.08556	-1.35673	5.38816	1.01963	-7.02848
CCDC25	-0.391039	0.0270412	-0.40911	-0.388194	-0.163805	-1.20983	0.0531581	-0.0681022	0.0392443	-0.224634	-0.300606	-0.240994	-0.15359	-0.0363926	0.251172	0.202847	-0.214152	0.323803	0.295544	0.138296	-0.240768	-0.0951538	0.167455	-0.588043	-0.0985912	-1.8778	-1.8301	0.412477	-0.459534	-1.09652	4.44557
COL4A3BP	-0.908243	0.46644	0.156137	0.00906517	-2.03233	-0.392007	-0.778738	-0.651137	0.6356	0.730194	0.0592574	-0.199122	0.943198	0.099041	0.144452	0.420083	0.430474	-1.44177	-0.529759	0.534328	-0.293015	-0.131599	-0.0749563	-0.406941	0.909648	-2.59755	0.319577	0.79007	-3.6112	-0.0497043	3.46426
SLCO6A1	4.19771	0.693417	-0.335421	-0.309819	-0.202756	0.607708	-0.311265	-0.249756	-2.17563	-0.305712	-0.102365	-0.689107	-2.87227	0.172465	-4.31932	-7.13548	-0.34622	1.2717	-0.703105	3.14454	-0.325552	0.420596	2.15121	-0.33805	1.73865	2.16998	4.15643	-0.219606	0.448271	1.60136	-5.8283
GALC	-1.47135	-0.947223	0.274168	-1.86279	-0.709754	-1.63134	-1.25881	-0.241484	-1.03748	-1.06023	-0.115295	-0.650038	-0.952914	-0.119745	0.0100114	0.300127	-2.3587	-0.899959	-0.761096	0.31874	-1.56082	-1.67584	-1.25608	-0.285209	-0.351263	-0.984122	0.253846	-3.56066	-1.27024	1.17188	0.142002
OCLN	0.229507	1.61003	-0.868838	-0.625445	0.462838	0.684432	-0.365314	-0.164658	0.502731	-0.282247	0.148307	-0.370354	-0.346377	1.22187	-0.221295	2.67407	-0.345777	0.791622	0.65706	0.0556403	-0.368249	0.70282	0.287846	-0.0703054	0.995589	-3.09215	-0.973711	-0.394386	-1.25836	-0.245855	2.15703
KLHL9	1.48883	0.226743	3.16906	1.79907	2.00862	0.178762	2.60782	-0.285211	0.269761	-0.0635852	1.31847	-0.188316	-0.929565	0.437594	4.16179	0.906523	0.552191	2.23717	0.236163	0.14939	0.438088	-3.81883	1.68221	-0.971012	-0.00951003	1.16516	1.42305	-0.355013	2.19152	-0.0476586	0.382013
NCOR1	2.83202	2.0857	1.47528	1.6663	-0.494866	0.25744	-0.154566	-0.0456799	0.423534	0.624297	-0.315823	0.0360729	-0.665616	-0.0658519	-0.176665	3.21129	1.233	0.0305554	-0.0138192	0.673659	-0.824276	0.735102	-3.88103	-1.2004	2.69471	-1.74812	0.857837	1.91206	1.72857	-1.22326	-1.71521
DYNC1LI2	-0.161496	1.89818	-1.94976	1.03869	-2.67259	1.75774	-1.896	-0.0528757	-1.19744	-0.252051	0.000504334	-0.0773013	-1.55284	-0.451912	0.534831	1.82247	-1.5664	2.69103	1.19035	0.372469	1.79984	-5.89632	1.11	1.27644	-0.977728	5.00772	2.88304	-3.93228	-0.316249	0.441584	0.438632
FANCF	-0.544397	-0.537803	-0.299765	-0.189189	-0.116535	-0.035118	-0.0598815	0.384473	0.304039	0.534637	0.47822	-0.194074	0.395821	0.442986	0.816091	-0.164907	-0.0140949	-0.279085	-0.0445699	-0.934269	-0.162121	-0.102948	-0.678255	-0.100809	0.385582	-0.74908	-1.54528	-1.47164	-0.329056	-0.830601	1.08195
UBE2N	-0.845553	-0.521758	-1.6679	-0.88163	-2.44566	-0.344638	-1.37004	-0.576265	-0.0474644	-0.0603524	-0.415243	-0.189614	-0.205383	-0.152652	-2.33068	2.07577	-0.81386	0.256915	-0.188067	0.020215	-0.00174569	-0.392351	-1.60615	-0.365094	0.00670331	-0.496099	-1.6726	-0.545808	-3.03889	-0.911872	-1.9064
BHMT	0.133531	1.47709	0.635994	-0.897721	0.505719	1.85712	-1.26886	4.06112	3.46605	5.26889	6.73719	0.00847714	1.32163	-1.20369	5.85782	1.50347	-2.12562	0.280352	-0.51233	0.36558	2.77969	-1.63691	2.10344	2.80185	1.35539	-1.01112	1.01539	4.04566	1.53977	5.31834	2.6347
GATA3	1.36883	0.0146444	-0.816001	-1.3308	-1.44438	2.4453	-0.555639	-0.833455	-0.0400627	-1.28003	-0.431188	-0.133153	0.301564	-0.366174	4.07681	0.258843	-2.16488	-0.759841	-0.23903	0.427108	0.0612244	0.611645	2.03681	-0.383053	0.427485	2.92124	2.39381	0.135638	-0.524273	-0.966598	3.08946
RAD51C	1.47946	1.1766	-6.72625	0.614418	-0.146442	3.44132	-0.587699	-0.0447904	0.58832	-0.0660326	-0.235288	-1.24884	-0.622338	0.22863	4.90938	4.69654	2.09626	-2.10276	-0.445233	-0.472477	1.0274	0.616273	3.17803	0.56375	2.70722	-2.17449	0.920378	1.60443	2.07482	4.46995	9.09256
XAB2	-0.320772	-0.730315	-0.92713	-4.08724	-0.728837	0.0650292	-2.64652	0.150109	0.0977149	-0.338081	0.351668	-0.0971385	0.173511	0.0954275	-0.158006	-0.358107	-4.03868	-0.150534	-0.0870444	-0.417925	4.80461	-1.7847	0.582651	-2.51784	-0.87273	1.10921	-0.854015	-3.72028	-1.33498	-3.27944	-0.0368674
MPDZ	0.0632739	-0.237984	1.34529	0.61781	0.463765	0.814579	0.665771	1.15069	2.74389	1.50444	1.90157	2.0898	3.75338	0.585048	3.47332	3.07084	0.572222	1.58077	1.40222	-1.94508	0.473137	0.567316	-0.311561	0.54299	-0.35954	1.68055	0.131389	0.807839	1.77244	2.07828	1.875
PPP3CC	2.92626	1.94751	1.95196	2.22218	0.017157	1.35726	0.171843	-0.0494081	0.26807	0.177986	-0.00525431	0.0757024	-0.167757	-0.139003	-0.218408	0.968579	0.715622	2.26349	1.16924	0.440492	-1.39921	1.42348	-1.14592	-2.11556	1.27081	-3.87523	0.331783	2.15027	2.44494	-2.29827	2.68151
ARHGAP11B	-0.622735	1.92641	-1.97215	-1.9599	-2.77783	-4.1362	-2.67443	-0.235816	-1.07735	-2.13393	-0.38561	-0.198333	-0.698508	0.608144	0.0955894	1.55805	-2.89267	-3.03473	-0.618447	-0.502452	0.744079	-2.29146	-3.20866	0.990144	-1.30696	2.70448	-0.547292	-1.6026	-5.05951	-0.146766	-2.5541
NUDT1	3.7184	-0.361298	-0.0967623	0.655757	-0.220503	1.88434	1.06037	-0.170622	0.074019	-0.294533	-0.115198	0.583385	-0.677888	0.0882986	1.97824	0.186348	1.4619	4.72799	4.3323	-1.96952	-0.0181515	2.3477	0.869758	-0.0250017	-0.0324297	4.60215	1.57375	0.862063	0.704055	-1.02621	1.98097
ARID1B	-3.65743	-2.02015	-0.479585	-1.08287	-0.176429	-2.3363	-0.280285	-0.175568	-1.14649	-0.11319	-0.183577	-0.0571116	0.0523525	-0.63728	-0.29411	-3.0815	-0.11674	-3.2081	-0.68198	-4.33314	-0.716335	-1.14459	-5.42717	-0.522046	-2.86155	-1.96446	-2.98465	0.400491	-0.157262	-0.685593	-0.537844
DTWD2	0.126346	-1.03623	0.672722	1.30996	0.545129	-0.329099	2.11886	-1.21779	-0.12641	1.33948	-1.06398	-0.104688	-0.021742	1.25966	-0.642451	-0.341793	1.9156	-1.19298	0.0218752	0.696753	-0.694568	1.66395	0.0962579	-0.728753	0.445531	-1.70868	-0.604139	-1.51023	0.87703	-0.510052	-0.51704
MGA	-0.130489	-0.473317	0.140683	-0.183245	0.49547	-0.912076	0.107601	-0.144474	0.0774161	-0.0204723	-0.0960899	0.74989	0.42659	0.295352	4.1242	2.90159	-0.0641605	-0.626773	-0.357239	0.3192	0.487191	2.10545	-1.99518	0.0687964	-0.144037	-0.692254	3.00847	2.53903	-0.124085	1.1813	0.559852
PALB2	-3.51304	-1.60121	-4.95718	-1.7399	-0.809207	-3.8673	-1.94186	-0.0678142	-0.205769	-0.415116	0.086868	-0.399421	-0.0304258	0.059013	0.535151	-0.550465	-0.279678	-3.09909	-0.785854	-0.63592	-0.0319607	-0.3904	-2.10425	0.142751	-1.02418	-1.32306	-0.296673	-1.60778	-0.763752	-0.483134	3.5597
MTMR10	2.43897	-0.828414	-0.893652	-1.07977	-1.97932	-0.604262	-2.26718	-0.521945	-0.816465	-2.2601	-3.03338	-0.208582	-0.686687	-0.34687	-1.7557	-3.63959	0.92783	-1.11082	1.08663	-0.440254	-0.166585	-2.84034	-2.36599	-0.102649	-0.0331586	2.30226	3.32459	0.0722471	-5.56919	-0.839909	-1.48927
NTHL1	-1.75483	1.31824	-1.74232	1.57741	0.222787	-1.52609	1.50933	-1.59146	-0.168373	2.38227	-1.07065	-0.256152	0.390006	-1.8272	-0.317201	0.150139	0.242201	0.111711	-0.617514	1.01936	2.33683	-1.5122	0.924815	2.46757	0.859495	-1.25353	-0.802498	-2.24203	5.03156	0.776565	0.0459042
C8orf40	3.0737	3.00681	8.00227	-0.399471	-1.41549	3.41195	3.69534	-0.0454367	1.78457	-1.07892	0.410991	0.711858	1.75809	-0.170528	-2.5318	1.94458	2.3575	2.49663	-1.64178	-0.866915	0.702105	-2.84865	0.371078	-1.02411	-1.1348	0.362014	2.37256	1.97801	-1.71736	-1.61988	6.16509
GTF2E2	-0.874546	0.945382	-0.0394013	-1.84651	-0.0780354	2.69044	-1.80247	-0.230274	1.25733	-0.0132403	-0.0291592	0.649424	0.921127	0.301541	-0.338741	1.07501	-1.98697	0.377315	0.687315	-0.292594	-0.517768	-0.294899	1.56732	-1.1209	1.12989	3.24199	1.9611	-0.728817	0.372095	-0.0778561	-0.0570522
POLI	1.51739	1.45834	1.74127	1.39731	2.22304	1.13829	0.859305	-0.28589	0.763318	0.813282	-1.75329	0.0124524	-0.303571	1.52976	-5.34237	0.00874413	1.19693	2.01606	0.342639	0.636337	0.816668	1.78943	0.0685485	0.396631	0.543337	1.29753	1.46895	1.03594	-0.0527426	-2.47429	-4.18512
GOLGA8A	-1.56586	0.69071	0.127223	0.187984	0.294088	-0.907343	-0.796694	-0.380529	-2.20438	-0.41681	-0.37258	-1.57326	-1.57812	-0.514708	-0.308779	-0.738477	0.306917	-1.89585	-1.84653	2.1477	-0.420397	-0.59549	-1.47303	0.0021901	1.60058	-2.27796	-2.31485	0.356959	0.230019	0.909924	-0.285843
MCCC2	-0.600827	1.35369	-0.274468	1.15019	-2.49466	0.0899283	-2.72065	4.15176	5.11909	5.13026	5.19307	2.12991	2.76859	0.167351	2.91321	1.41224	-1.16071	-0.473991	-0.604433	0.415618	-0.02635	-3.91212	0.719359	0.535642	0.241667	0.379138	1.94248	1.93876	-0.47548	0.780919	-2.05268
PLA2G4B	0.330389	-0.196765	0.387988	1.80072	2.12331	-0.0855897	1.47313	-0.562434	-2.19857	-0.141671	-2.97913	-0.0177918	-1.00527	-0.238528	-0.0337203	-0.243674	-1.40147	1.86786	0.356278	-0.109382	0.210239	5.65457	-0.0538994	-0.288538	0.442783	-1.69343	-0.32025	-3.04024	3.11986	0.109442	0.63875
PLA2G4B	0.330389	-0.196765	0.387988	1.80072	2.12331	-0.0855897	1.47313	-0.562434	-2.19857	-0.141671	-2.97913	-0.0177918	-1.00527	-0.238528	-0.0337203	-0.243674	-1.40147	1.86786	0.356278	-0.109382	0.210239	5.65457	-0.0538994	-0.288538	0.442783	-1.69343	-0.32025	-3.04024	3.11986	0.109442	0.63875
CCDC125	1.91488	2.78602	0.354068	0.579695	0.416616	2.37664	-0.100597	-0.272012	0.0804274	-0.295457	-0.206114	0.0859472	-0.703291	0.370972	2.36565	0.968407	0.66736	2.29295	0.913507	2.59321	0.827505	-0.54123	2.77059	0.405157	1.90079	4.1662	2.31282	-0.0261704	-0.204356	6.63226	-1.67715
MAP3K13	-0.229265	-0.522976	-0.46399	-0.0547424	-0.118859	-1.25704	-0.954862	-0.0846528	-0.384077	0.00892918	-0.336127	-0.250169	-0.603413	0.609447	-0.6322	0.237795	0.206653	-0.323032	-0.78755	-2.19834	-0.795931	-1.55589	-2.20773	-0.535717	-0.427729	-0.525575	-1.47833	0.160285	-1.48712	-0.474827	-0.694982
INTS10	-1.98824	-0.432352	-1.45341	0.032594	-0.526999	-1.39316	0.959143	-1.53223	-0.243692	-2.54878	-2.00613	-0.0284199	-0.0529662	2.14837	-2.53019	-0.0843978	-0.788221	-2.25379	-0.0313784	1.3259	0.611303	2.20589	-0.0494276	0.390513	1.0375	-1.24294	-0.739197	-1.48185	-0.526782	0.391069	-2.93433
CBL	-0.833433	0.725839	-2.5101	0.0463429	-0.541063	0.752337	0.359375	-1.20495	-1.89877	-2.60377	-1.39257	-1.27471	-0.902773	0.781911	-0.135174	1.68366	0.121001	1.26883	-1.36768	0.111205	-0.675875	-2.31365	1.79418	-0.834461	0.131632	-2.04417	0.0857091	-2.82096	0.176296	-1.04231	0.463045
C20orf133	-0.820059	1.14008	-1.40718	-0.294128	-1.65819	2.18314	1.10323	-0.00776126	-1.39137	-2.774	-1.15514	-1.02283	-0.26626	-0.677048	-2.30306	2.96445	0.947208	-0.862022	-1.03435	0.460016	1.23222	-3.97814	-0.808949	-2.39566	1.79603	3.00462	1.78688	-3.94018	-3.7313	-3.26112	-5.70651
ARSB	2.22936	1.98034	1.23553	2.06494	-0.837272	1.30872	-1.86368	-0.117444	0.174178	1.15873	-0.123223	0.140084	0.231271	-0.520293	-2.91204	1.34418	0.763375	0.196389	-0.221641	-1.51091	0.0349679	1.80083	-2.41485	-0.633164	-0.0968216	2.00288	1.30432	0.0736515	0.912914	-0.805721	3.1346
DENND5A	5.04906	2.55032	-0.558951	1.62624	0.173508	1.87385	0.779103	-0.590335	0.0800747	1.77893	-0.413764	-0.153751	1.34408	-0.0881973	-2.28504	-0.606497	0.679821	2.42273	0.675436	0.955489	-1.29112	2.82243	2.72174	-1.04393	1.28139	-4.72483	4.37504	-0.324666	-1.59704	-2.17678	-6.93407
RGNEF	0.209233	-0.802767	-0.339861	-0.3029	2.69033	0.667867	0.673459	0.5693	1.06172	-0.0597267	0.654798	0.0810966	0.896277	0.0529553	0.328957	1.75225	0.485579	-1.41371	0.0766991	1.28283	-0.212389	-0.108996	0.494114	-0.0261781	0.508301	-1.31541	-2.34009	0.58958	-0.592252	0.765527	-0.57246
STARD4	-1.46783	-1.88583	-0.848359	-0.199865	-0.214663	-1.86675	-0.356681	-0.290827	-1.04193	-0.438071	-0.0895283	-0.296012	-0.328949	1.6999	-0.672436	-0.369913	-1.29999	-0.871839	-0.421229	-0.885756	-0.728161	-0.615631	-1.28042	-0.798684	-1.73566	-1.8045	-1.46522	-0.139965	-0.428371	0.188631	-0.419243
CHAF1A	-3.63625	-3.6391	-0.583741	-1.77339	-0.305197	-2.80685	0.00786614	-0.0284063	-1.17174	-0.04833	-0.0219388	-0.0186627	0.0167711	-3.30043	-2.48663	-1.88201	0.0232877	-0.856998	-0.0226924	-0.949716	0.0140047	1.06753	-2.22141	0.0146167	-1.15873	-1.89296	-3.25762	0.0427221	0.107084	-3.11714	2.46655
SERINC5	0.982533	0.688142	0.165313	0.039888	0.085527	-0.927221	0.262038	0.00469325	-0.290261	0.181741	0.0741062	0.155591	-0.042892	0.467742	-0.0130735	-0.234998	0.272147	0.244897	-0.0390167	0.0489675	-0.352928	-1.3091	-0.418914	-0.88894	-0.269957	-0.823793	-1.00466	0.00387135	-1.11675	-1.06259	-1.06346
ARHGAP11A	-0.584721	-0.0801214	0.194691	2.09795	1.57049	-0.952573	0.840394	0.0169371	-2.52875	1.34588	-0.340403	-0.0527114	-0.436266	0.00566296	-0.416253	0.357382	1.27978	0.472168	0.481342	0.289038	-1.24477	0.275048	-2.04255	-1.04546	-0.0793646	-2.99612	-0.871447	2.9401	3.54467	0.2299	-1.6087
PTEN	-0.173172	-1.35437	-0.0350253	-1.35668	-0.54747	-0.353075	-1.19189	-0.126625	-0.00788874	-0.395997	-0.290633	-0.137392	-0.0488956	0.00275731	0.320603	0.554524	-0.730325	-0.298506	-0.0491182	-0.101292	-0.0291889	0.00502298	-0.324026	-0.545516	-0.587493	-0.742684	-0.903814	-1.43981	-0.903687	0.322704	2.33202
FAM82A2	2.06292	1.90674	0.842684	0.824886	0.850153	2.84122	1.01816	0.0863794	0.407039	0.166014	0.0229923	0.196298	0.224284	0.957524	1.28489	1.74934	1.31267	2.51806	0.158597	-0.492931	0.0890664	-0.160632	2.29565	-0.0882398	-2.10658	1.99371	2.03225	0.0662842	-0.009103	-0.118838	0.547317
C11orf61	-0.226945	0.018967	-0.687582	0.164077	-2.60171	-0.595689	-0.872507	0.179831	-0.0160971	-0.625658	-0.502379	0.07861	-0.31392	-0.28711	-0.271231	0.172462	-0.978796	-0.895771	-0.488953	-0.664795	-1.76989	-1.97071	0.473793	-1.14352	0.11581	-1.17574	-0.960455	-0.546084	-0.833813	-0.0927284	-0.0102703
FANCL	2.81493	2.00351	-0.00970592	1.55073	-2.41697	3.13843	1.28392	0.526186	2.35915	-0.188619	0.0461011	0.125935	1.40199	-0.308086	0.873558	1.97169	-0.0610456	-0.379314	0.110299	-2.44724	-0.108706	-2.36435	2.76374	-0.649117	0.195756	1.59743	3.40226	0.448873	0.26269	-0.230402	-0.927834
ELP3	-3.26803	-5.39279	-0.339122	0.335888	0.354443	-1.68209	0.8614	0.127296	-0.650858	1.57893	0.611599	-1.57208	-0.253332	0.396357	-0.455063	1.63543	0.0705605	-4.51622	-1.56	1.08503	2.62267	-0.704259	-2.67869	0.85107	-0.0586544	5.55449	-0.782953	1.6116	0.427295	0.0135808	0.251993
RAD9A	1.49874	2.03751	0.945939	0.887848	-2.9548	-1.4717	-0.721688	-0.270003	-2.21969	-1.92784	-1.07512	-0.559971	0.494685	-0.224889	3.88844	0.361994	1.42182	-4.16486	-2.37265	-1.35104	-2.0773	-4.18132	2.14455	-0.890512	0.12699	-3.52347	-1.46192	-0.234042	-0.323063	-2.90686	-2.77081
USP25	1.71109	2.42169	1.67088	1.3918	2.65704	4.1776	1.08737	0.612762	-0.0880249	1.4672	1.31362	0.556067	0.564643	0.173551	0.0824021	2.65921	0.88955	3.99013	1.26172	1.00916	-0.0993045	-1.71319	1.371	-0.308903	-0.04467	2.51007	1.36068	0.672619	-0.24829	-1.98054	2.76282
FBXO15	1.43542	0.959024	0.156731	-0.915247	-1.64133	2.67184	-0.171189	-0.0606672	3.00701	0.392952	1.6998	-0.319844	0.403842	0.287338	0.751048	0.0332006	0.0125805	0.509544	-1.29169	0.16508	-0.0536922	0.69156	2.10775	0.258234	-0.812883	4.31431	0.221547	-3.03681	1.80658	0.723305	-1.49515
KIAA1967	2.68926	1.83904	0.527248	0.686631	0.758684	1.35179	0.631061	-0.301767	0.190195	0.611373	-0.0991094	-0.651829	0.259467	0.0362571	-1.54601	-2.82279	0.696319	1.89049	0.0450385	0.603274	0.489778	1.00753	0.233697	-0.280382	0.17715	1.63704	2.5255	-0.119635	0.387312	0.093511	2.47291
CYFIP1	1.57175	0.37566	2.30883	1.65505	2.2693	0.254802	1.50134	1.89223	3.41158	3.79757	4.46146	-0.681841	0.804005	0.782234	1.14299	1.97812	2.17311	0.422176	-1.00986	0.154487	-0.126697	-0.0363753	-1.41	-0.0249197	0.821047	0.087303	0.10129	4.33814	1.92145	1.44925	-5.44081
RECQL5	-0.0270471	-0.33373	-1.5341	-0.230406	2.73993	-1.53743	1.81614	3.73532	1.77993	1.5322	2.4623	1.69253	0.849847	-0.276657	4.41028	1.74798	-0.776805	-3.01142	-0.24952	0.767155	1.30254	-3.74048	-0.928263	2.03491	1.30286	0.899182	-3.71234	1.12221	2.04069	3.25747	3.2412
TMEM85	5.40098	0.395885	0.795835	2.22006	3.47933	5.18323	2.27495	-0.0492916	-3.6361	-0.244771	-0.250858	-0.315469	0.721381	1.43744	-2.8998	1.0645	1.09376	5.5416	3.45298	3.47228	-0.341313	-3.51289	5.62958	0.43602	2.04651	-4.09552	4.34254	-0.841315	2.85694	3.93078	-8.00196
DCPS	0.173013	1.89493	1.09101	1.04003	0.354415	0.372506	1.51743	0.187122	-1.28095	0.531526	-1.59745	-0.567966	-0.308436	0.875933	-0.868495	-1.34533	1.86289	0.281999	-0.965795	-0.920778	-1.41428	0.889842	-0.74905	-1.17098	-1.34157	-0.783496	2.22772	0.979649	0.994499	-1.64073	2.64606
RPA4	-0.266878	-0.06918	-3.78426	-1.84722	-2.94844	-0.68971	-4.33315	-0.0870474	-0.583245	-0.712976	-1.05981	-0.167764	-0.303694	-0.683381	0.0264871	0.922411	-4.32536	-0.147669	-0.0836485	0.250307	-3.84236	-3.59981	0.104754	-3.29167	0.48552	-0.455443	-1.26976	-5.06204	-0.360806	-0.525073	-1.11557
BRCA1	-1.05755	-1.45028	-5.62795	-5.80414	-5.85952	-1.20442	-5.0769	-2.25599	-0.0483856	-0.99126	3.01516	-0.0711666	-0.0654117	-1.17639	-0.364567	-0.760331	1.40305	-0.936808	-0.17375	0.357239	0.423754	-4.80842	0.0701414	0.823847	-0.123521	-0.327632	-0.877476	-0.841194	-1.1034	-0.742322	-0.722382
NF1	5.14911	1.08299	0.450402	-0.0913123	-0.367477	-0.900227	-0.893253	-0.131319	2.60872	0.516354	-0.0774506	-2.12262	0.813669	-0.0662963	-0.277394	-1.00001	-0.222046	1.68933	1.99356	-0.463723	-0.0253766	-0.545521	4.80767	-0.042915	3.66892	-6.46227	-1.47701	-0.241005	2.05361	-0.0597391	-0.430665
P2RY5	-2.26498	-2.71324	0.483288	1.06925	-0.491904	-3.22097	1.04744	-0.11895	-1.80417	0.462134	0.629541	-1.51405	-0.676749	0.952687	-1.14883	0.267338	0.657405	-2.79177	-1.72255	0.667086	-0.349959	-0.311973	-0.978371	-0.328684	0.52012	-2.4242	-1.6022	1.18704	-0.115347	-5.19566	-7.31311
TRAPPC1	1.06764	1.28216	-0.0851901	-1.71937	-2.0263	2.06001	0.435109	1.03667	2.88115	2.15265	1.41692	0.714678	0.698723	-0.403813	4.42307	1.88212	0.459281	-0.507291	-0.39114	1.60292	1.01632	-1.21551	1.65681	0.577101	1.16011	2.59719	0.800608	1.14684	-0.0595255	0.512562	1.68679
SHFM1	-6.07599	-7.5587	-2.94597	-4.38241	-3.61572	-6.6971	-3.05682	-0.465121	2.1032	-1.35341	0.113213	-0.965058	0.484751	-0.195739	1.91123	-5.17844	0.734013	-5.20338	-1.60503	-1.67885	0.491571	1.86883	1.6708	0.782603	-2.60876	3.28932	2.38143	-0.465947	-1.26941	2.36757	1.99285
KANK1	0.133496	0.37528	-0.374129	0.411316	0.265772	-0.846384	-0.444666	-0.457771	0.287956	0.110478	0.0635192	-0.38147	-0.53302	-0.263715	-0.229297	0.100179	0.138331	-0.525849	0.237119	0.0926903	0.180164	-0.83815	-1.3277	0.171625	0.286575	-0.659813	-1.00744	-1.11421	0.282166	-0.200137	-0.541909
TPT1	0.0680958	0.0217749	-0.558442	-0.731038	0.78145	1.29827	0.652569	1.15716	3.07546	0.445284	0.464074	2.44427	1.96097	0.843804	0.162194	3.60303	0.928539	2.20681	1.54373	0.375765	2.99051	1.1639	4.01132	0.141484	1.63913	2.36478	0.423396	0.929753	0.965622	-1.92337	1.17096
RBM11	-0.38393	-0.800549	-1.64878	0.0512589	-1.36477	-0.200336	-2.48754	-0.224886	-0.537286	-1.40795	-0.558208	-0.256169	-0.329549	-1.17505	-0.41175	-0.826983	-2.26298	-0.357858	-0.270958	-1.06243	-1.25681	-1.04919	-0.34559	-1.36965	-1.09152	-0.503657	0.0874088	-1.31656	-1.15766	-0.843937	0.0106673
PMP22	2.00869	0.250337	0.450235	0.291593	-0.113007	0.0911721	0.615672	-0.0210822	2.08061	0.0471658	0.130622	-0.573171	1.44278	-0.129853	-0.0421558	0.862641	0.415698	-2.06858	-1.34998	-0.759432	-1.06085	-0.701454	-0.0494305	-0.746251	-0.438247	-3.84305	0.250713	-0.978315	-0.674436	-1.9976	-0.486229
RB1	0.270032	-0.805851	4.43414	3.81043	4.19185	0.69945	1.4423	0.142092	2.49028	5.62422	4.83351	0.0991949	0.297596	-2.24159	5.77678	0.0142975	2.83772	2.64202	0.209948	1.91997	-2.12588	-1.87847	2.65563	-1.56775	0.77128	0.0961362	1.60697	1.41036	0.476344	-3.7835	2.03447
CSNK2A1	-0.158072	-2.3161	-1.47504	-1.27382	-2.8546	-2.4007	-3.14857	-1.03059	1.85393	-1.367	3.10257	-0.00654217	-0.101861	2.37948	1.30407	2.00101	0.050569	-1.24165	-0.172024	-0.440641	-1.34558	-2.55299	-1.41874	-1.9034	0.362976	-0.243299	-0.601816	-2.81253	-1.04327	0.0668598	5.27732
FAM3A	-2.09694	0.00770559	-0.652565	-0.720171	0.0272972	-2.40147	-0.364452	0.224044	-1.661	-1.14286	-0.512957	-1.31073	0.248001	-0.23122	-0.889252	0.56097	1.08581	-3.76322	-1.533	-0.749739	-0.971013	0.074676	-1.48037	-0.808882	0.172356	-2.98934	-1.23293	-0.396081	1.10207	-0.843617	-2.77042
FNBP4	-2.26911	-0.185049	0.298736	0.843269	0.00731003	-0.583414	0.31174	-0.0321459	2.41547	0.340921	0.364694	0.524444	3.89541	-0.421963	-0.332213	-0.57969	2.31408	2.50815	1.00731	-0.53929	0.232176	-0.603348	-3.15899	0.00879559	1.51624	-1.43498	-1.48051	-0.184541	0.169556	-0.225626	-1.73478
TDP1	-0.424825	0.454955	-1.29273	-1.41639	-1.2583	-1.48051	-0.584516	-0.910615	-0.355052	-0.462832	-1.14586	-0.515897	-0.241354	1.00868	-0.627535	-0.877001	-0.348615	-0.609776	-0.0116057	-0.651783	-0.525127	-1.65174	-0.086718	0.194722	-0.803101	-0.799614	-1.31057	-0.728583	-0.810585	-0.142305	-3.1658
AQR	0.587408	-0.154197	-0.0752157	-3.00555	-1.73037	-0.788532	-1.91958	2.10018	0.409526	0.479892	0.615457	0.138079	0.522181	-4.93277	2.57488	-1.20435	-2.20278	0.797171	0.252897	0.395953	-2.44507	-0.0462603	-0.229496	-3.83144	-2.85326	2.45578	-2.34354	0.742715	-4.47815	-3.89592	-0.881835
SIRT3	2.24362	1.65822	-1.417	-1.70548	-0.229517	1.59563	-1.63026	-0.656545	0.242815	-0.0780124	-0.531058	0.157969	0.15718	-1.2405	0.276942	2.86754	-0.198096	2.07854	0.283134	2.26704	3.55517	-0.211879	3.04288	3.87433	2.94498	0.861147	1.84777	0.964463	0.00850101	0.0126113	-0.0245484
ATP6V1B2	-1.76722	-1.62471	-0.899246	-2.72349	-0.277693	0.600114	-2.6108	-0.0242042	0.264692	-0.0242503	-0.0409081	0.012981	-0.214912	-0.184932	-1.87052	-0.873003	-2.54458	-1.07417	0.0167766	-1.68858	-3.56384	-1.62925	-2.32715	-3.12743	-2.5215	0.120371	-2.0225	-1.50141	-0.0724574	0.0809291	0.146899
POLG	1.06653	-0.523167	4.63426	0.22944	1.46844	1.75195	1.5278	0.104408	0.913795	-0.376917	0.247376	-0.50871	0.301263	0.915334	-2.81448	2.1395	1.66982	2.06962	-0.373722	2.0548	1.66204	0.85335	3.0875	1.59482	-0.897809	4.6593	0.658463	0.918658	0.85606	4.80548	5.91545
PIBF1	-5.50646	-1.77958	-1.00682	-1.48684	-0.990192	1.42366	-0.46936	2.53555	3.74789	2.46626	4.90395	2.34881	4.50829	-0.0602083	1.41677	4.72412	1.19029	-2.18228	-1.82592	0.407517	0.106613	5.24895	-2.10789	-0.0214283	-2.15674	-4.1309	1.42677	0.343721	3.33275	-0.24637	3.70542
TBCA	1.82711	1.91063	-0.0298019	0.0112891	0.469223	3.16221	0.0802964	1.65911	4.72508	2.88931	2.96241	2.58955	3.39286	0.390913	1.84538	2.66064	-1.60504	3.07912	0.359424	2.72981	0.822252	1.94237	2.76414	0.832888	2.33707	-1.08708	1.52535	0.24036	2.08632	1.19978	1.33252
LIG4	4.09603	1.75848	1.81465	0.15599	-3.00667	2.98333	0.437498	0.161835	3.19629	-1.0695	1.85013	0.94375	0.207249	1.01781	0.953658	0.146428	0.623717	3.6281	0.784976	-0.885846	0.80217	3.6965	1.82388	-0.0754049	-0.703159	3.77285	0.716105	-2.26732	-4.72273	0.0762353	5.27408
PCM1	2.13033	0.0109213	1.53676	1.80022	1.98354	1.65899	1.64281	-0.374706	2.13118	0.829239	0.0109988	0.451564	1.14362	-0.169479	0.958972	-1.41565	1.75553	3.39646	1.39318	-1.84834	0.353497	2.29701	1.46429	0.280301	-1.63359	4.05437	1.66091	0.0901092	-0.163961	0.352686	4.5996
ERCC8	0.188582	0.405145	0.746551	0.900966	-0.207768	0.0366347	-0.339067	0.947719	0.105441	0.607435	0.953037	0.337514	0.0719108	-0.416943	0.0839162	1.49727	0.447384	0.269142	0.282208	0.347163	-0.138316	-0.229392	0.306719	-0.204935	0.991362	0.20993	0.960481	0.786564	1.42349	-0.812219	-0.405627
NEK3	-0.687096	-0.296949	-0.369793	-1.52918	-0.645397	-0.75286	-1.87984	2.5323	-0.0932707	1.67685	3.27148	-0.246627	-0.226015	-0.0082052	-0.268035	-1.04103	0.0199551	-0.588959	-0.0186361	0.515473	-0.35617	-0.107335	-0.370464	-0.153703	-0.239683	-0.514234	-1.14518	2.2579	3.62079	-0.0657474	0.852592
PRIM2	-0.0778397	0.0430334	-0.488982	-0.926223	0.290727	-0.299594	-0.679004	-0.656502	-0.436259	0.137847	-1.01845	-0.109824	-0.143497	-3.87405	-1.3695	-1.42859	0.0368392	-0.150226	-0.0780024	0.0813972	0.104681	0.0318502	-1.08794	1.16642	-0.813572	-0.800044	-2.0212	-0.503329	-0.723434	-1.93249	0.735818
DCUN1D5	2.45271	2.63499	1.21438	1.79939	-0.761074	1.40132	0.236767	-2.71092	-1.3555	0.245886	-3.35798	-0.848451	-1.29246	0.33939	-2.69702	2.35309	-3.03451	2.08649	-0.199255	1.98212	0.553287	2.00643	2.61877	-0.947936	-0.571951	0.531097	3.52119	-1.26394	1.19552	0.561486	-2.58889
SDHD	0.486538	1.82879	-0.589273	-0.288585	-0.410046	1.9048	-0.402756	-0.661209	-2.57614	-0.548677	-0.0947652	-0.0067889	-0.0299683	0.664226	0.0482246	-0.19807	0.792522	-0.461819	-0.164503	0.336905	-0.0788034	-0.689578	-0.860411	0.449403	-0.130362	-1.41697	4.01763	-0.103323	-1.42081	-0.0268814	4.38084
CASC4	2.14498	0.857727	0.152859	0.0704576	0.07101	1.87913	-0.541288	-0.412612	0.707272	0.299577	0.321361	1.01201	0.650029	0.0463292	-1.32915	-0.0683254	0.319769	1.8609	0.826467	-0.184705	-0.822371	-0.358318	2.31441	0.330106	0.569636	1.4104	1.575	0.311599	-0.368607	-0.374433	-0.0735638
DDEFL1	1.73298	0.412441	0.167892	1.17063	1.20426	2.44709	1.49242	-0.354652	0.119225	1.72734	-0.520911	0.200198	0.152345	-0.67618	-1.00111	1.8685	0.366795	2.5225	1.07625	2.05602	0.0906963	1.49475	2.50543	0.0363295	1.45461	-0.0800077	2.49917	0.990293	0.723557	-0.0159367	0.0159642
UBE2B	-3.27933	-1.0441	0.878297	0.136003	1.04534	2.15037	7.64217e-05	0.172732	5.78519	1.50462	0.727464	-0.235556	3.76038	0.0760002	0.272995	3.24656	0.235606	4.03389	-0.128085	-0.368107	-2.32281	0.470214	-3.50779	0.02659	-0.32817	6.02471	-0.803746	1.4535	0.250878	0.0353879	3.30096
LONRF1	0.00326825	0.500806	-1.36417	-0.0612358	-2.39366	-0.577394	-1.68356	-0.779216	-0.536772	0.166057	-0.524534	-0.841253	0.318084	0.120058	-0.705482	0.272507	-0.642356	-0.368731	-0.710606	0.263216	0.283907	-3.52335	1.73805	0.642356	0.17458	0.0130472	2.50892	-3.08488	-1.51398	0.369154	-1.9879
DCTN6	-0.294649	-0.646117	-0.168913	-0.0819523	-0.655887	-1.77663	-0.0490535	0.72393	-0.484445	0.387776	1.15901	0.0311221	-0.0331288	1.87007	6.53455	-0.896484	-0.487021	-2.18446	-0.298832	0.0224191	0.601976	-0.165233	0.0295592	0.67685	0.0598824	0.362518	-1.04315	1.42631	1.33817	-1.36735	2.35039
DLGAP2	0.638802	1.72801	-0.480032	2.10547	-1.62282	0.594987	0.199029	-1.00388	0.114563	-1.26203	0.417004	0.293366	-0.413269	0.808116	-0.32754	1.15395	0.539783	0.0376926	-0.496645	0.189258	0.101119	-0.19636	0.174379	1.82572e-05	-1.35471	0.138709	2.4611	-2.18786	1.55781	-1.04835	3.30644
GLG1	0.309202	-0.816714	1.23418	-3.08539	-3.96892	0.394013	1.92949	-0.345946	-0.593223	-3.82303	-3.24247	-0.500297	0.18307	-0.427897	0.337862	-1.94228	0.87475	-0.515058	-0.485103	-1.19976	2.55163	3.75944	0.190413	2.69421	-0.923893	0.143845	0.0877031	-2.51367	-1.57454	2.08638	-0.514703
COMMD10	-0.331757	-0.699674	-0.25872	-0.0925382	-1.48913	-1.28543	-1.96409	-0.0368465	-0.928201	0.658235	-0.16596	-0.187785	-0.0949284	0.135538	-0.696264	-0.901683	-0.984316	-1.19492	-1.08538	-2.1223	-0.0135672	-0.996734	-0.256501	-0.19993	-2.37148	-0.557207	1.86861	-0.927532	-1.28392	-0.671652	-1.60129
CTSB	0.0187875	-1.27824	0.226294	-0.520778	0.228562	-0.694721	-1.67789	-0.644726	-2.15057	-0.734817	-0.715708	-0.242368	-0.0369128	0.100397	-1.42718	1.85761	0.123562	-0.504697	0.0803203	-0.0614056	-1.11996	-0.947022	0.911463	-0.680639	0.147038	-1.94804	1.05013	-0.704374	-0.769376	-0.372783	-1.28558
FAM118B	-1.39064	0.156062	-0.859	-0.496453	-0.378605	-2.54269	-0.192691	0.159373	2.95137	0.568174	1.88847	0.884223	2.03911	0.268152	1.65718	0.198371	-0.0545382	-4.60641	-2.87685	0.822748	-0.0362867	0.449437	0.252643	0.0962172	1.17647	-2.0641	0.597612	2.45367	-3.77767	0.398285	3.09945
SNTB2	-0.156314	0.2391	-0.82108	-2.62574	-1.1857	-0.186931	-0.400124	-0.275215	-1.31922	-1.25865	-0.54502	-0.614432	-0.562115	0.384135	1.37059	-0.786008	-1.85742	-2.66557	-0.366785	0.423633	0.493608	0.409916	0.490917	0.0545505	-0.0261469	-2.02995	-0.766079	-0.279793	-0.676486	2.81907	3.07949
CLK2	1.83587	0.702656	0.292651	0.361226	-0.376205	0.180044	0.326505	-0.506337	0.248139	-0.391858	0.226362	0.0681116	0.221011	-0.0879942	0.738066	0.915578	0.924598	0.33298	0.0884224	0.757863	0.243931	1.38306	0.862627	0.246754	0.361861	0.987192	1.6482	-0.753699	0.64564	0.383468	4.05062
NBN	-1.33329	0.613401	-2.054	-0.437349	-1.74507	-0.284753	-1.24233	0.0231135	-0.00931759	-1.15821	0.689496	-0.111823	-0.260654	-1.08154	2.55616	2.34236	-0.0208592	-1.28311	-0.236182	-0.237667	0.236767	-2.19654	0.887977	0.303495	0.675098	-0.229773	-0.953981	-1.11283	-0.482663	0.342363	1.49611
TGDS	2.07848	0.879508	0.0484214	1.64815	-0.202496	0.62352	1.09011	-0.348434	-0.309605	-0.857304	-1.23082	0.137557	0.27943	0.180593	-2.56113	0.796777	0.358242	3.0445	0.980358	0.14529	-0.293053	1.54199	-1.38021	-0.035694	0.296235	3.66862	1.58154	0.0375222	-0.27392	0.404025	-0.649943
FAM120B	-0.147183	-0.747362	0.260173	-1.1982	-0.854392	-1.08909	-1.80303	-0.35199	-0.0317113	-0.459503	-0.374497	0.0572379	0.0084888	-0.330505	-2.08202	-2.46245	0.319669	-0.520672	-0.231726	-0.311751	-0.358864	-1.30645	0.378839	0.110297	-0.147044	-0.195083	-1.53501	-1.09533	-0.322572	3.42553	0.711324
CDH1	-0.0691818	-0.213413	-0.360825	-0.394714	1.709	0.593309	1.03539	-0.652891	-0.68491	-0.390888	-1.63299	-0.137032	-0.151799	0.202732	-3.13504	-0.606598	-2.08811	1.64444	0.642319	0.472097	0.925576	2.09491	1.43734	0.753929	1.0723	1.55681	-0.215092	0.0480945	1.84979	1.17569	-4.93348
COX7	1.21091	-0.0728699	3.51312	2.02226	1.11564	0.894072	3.18153	0.613167	0.689599	1.92442	1.14049	0.537336	0.568433	-0.06499	-0.00376782	-0.317693	2.65597	1.2644	0.8665	-0.00963904	0.870253	1.27003	-0.794666	0.626611	0.798163	0.964907	0.6323	0.954314	-0.498699	0.721981	-1.74683
CUL4A	-1.19552	-0.714289	-1.94451	-3.73139	-2.08258	-1.0052	-1.24402	1.35575	-0.128361	-0.542719	1.20007	0.00418574	-0.127708	0.0616255	2.40036	0.177481	-2.86386	-1.22786	-0.196486	0.172632	2.0682	-2.66123	-0.312026	0.436511	-0.109471	-2.17941	-1.85483	0.455951	0.666878	0.153821	-2.30182
DPYSL2	1.71206	0.730468	0.676287	0.518505	1.14886	1.42505	-0.126341	-0.292288	0.0335864	-0.263735	-0.236021	0.233277	0.0287482	-0.233225	-2.04734	0.673389	0.839329	2.37761	0.745061	0.413191	-1.27875	-0.270021	0.331067	-0.0332577	0.984904	1.12643	1.2302	0.347398	0.449336	0.371073	-0.49996
LIG1	-1.19059	0.77978	-0.0363739	-0.0968716	0.449907	2.37775	0.104597	0.174435	0.722456	0.312912	0.187507	-0.414294	0.118314	-0.105109	1.1293	2.16975	-0.200202	1.98466	0.246084	1.03243	0.116035	0.0626033	1.39466	0.0972567	0.874602	1.40764	1.78638	-0.0780868	0.151918	-0.0422209	2.67548
ZADH2	-1.86281	0.21145	-2.18731	-0.14386	-1.87347	1.59598	-1.1201	-1.58148	-3.67777	-2.36164	-3.48564	-1.15242	-3.10848	0.305701	-4.4213	-0.102404	0.22282	4.40734	-0.113327	1.22547	0.265656	0.231832	-2.81223	-0.131826	-0.163124	5.89418	1.69793	-2.44504	-0.139784	-0.216691	-3.98781
ERICH1	2.51318	-0.274605	-2.88009	0.175445	-3.51296	3.51282	-1.50862	-2.39477	-2.55169	-0.535497	-3.3438	-0.854395	-0.554636	2.65664	-5.90622	-0.186354	1.49307	2.52271	0.0124398	-0.257987	1.09081	6.44983	2.28414	0.786668	-0.15662	4.48396	4.85235	-3.78229	-2.96015	5.96307	8.69188
CHD9	-1.37054	1.06661	0.0364251	-0.126849	2.24662	0.266484	1.17909	-1.83017	-0.454437	-2.39129	-3.20373	-0.0835541	-0.0705734	-0.39338	-1.84067	-0.456711	0.2786	0.16652	-0.0877206	0.552404	-1.35729	2.03018	0.552383	0.255509	0.342428	-0.986981	1.74513	-0.235598	4.33739	-0.752085	-2.08514
PLA2G4D	0.00394899	-0.14914	-0.196582	-0.816302	-0.658155	0.532964	-0.519402	-0.0992554	-0.104073	-0.322743	-0.213103	-0.0547248	-0.152529	-0.785322	-0.110006	1.95883	-0.514276	-1.00607	-0.33384	-2.57305	-0.127836	-0.011313	0.0362724	-0.172833	0.441217	-1.03031	-0.584235	-0.0143524	-0.753875	1.18173	0.91997
CXADR	2.00162	0.762375	1.0362	0.0977378	0.903965	1.92959	0.43023	-0.19309	0.349081	-0.176704	-1.81232	0.458202	0.357829	1.0108	-0.317642	0.911578	1.11233	2.23538	1.73023	0.865568	0.4643	1.97036	-0.125005	0.304148	0.612481	3.00347	1.64987	-0.145026	-0.245261	0.439878	5.71815
JMJD3	-0.203632	-1.27382	-0.886883	-0.0791089	-1.17602	-1.30945	-0.841381	-0.271595	-0.0429165	-0.421848	-0.477599	-0.0288283	-0.0876198	-1.12706	-0.0109683	-3.3015	-0.474224	-0.414331	-0.169777	-0.25218	-1.59876	0.404028	-0.186146	-0.952925	-2.39007	-0.182365	-2.15522	-0.183961	-1.15115	-0.961392	-0.200855
RTF1	-1.53115	-1.9039	0.0665272	-1.57667	-0.371679	-2.99702	0.073734	0.158662	-0.241461	-0.363969	-0.0892169	-0.087687	-1.82767	0.424333	0.0520477	-1.73628	1.70099	-2.17664	-1.02006	-4.95588	1.9217	-1.41711	-3.09674	2.6471	-4.24627	0.60347	-4.57221	-0.277818	-1.04299	1.81404	0.104155
AGPAT5	-1.62647	1.57017	-0.139043	1.16069	-0.344329	-3.00332	0.0989392	0.0401804	-4.08018	0.0784105	-0.678813	-2.74866	-2.38788	0.150725	0.223349	3.81695	0.479818	-1.78459	-1.14881	-2.01223	-0.279953	0.726862	1.92458	1.4081	0.535342	-3.41201	-5.19159	2.82303	2.09896	1.04485	0.20048
ADNP2	-0.0321924	-1.00739	0.532357	0.286211	-0.108379	4.29153	0.227219	-0.0676774	5.81835	1.04636	0.574488	-0.59836	3.62686	-1.06771	2.42132	4.54916	0.0431901	-4.99727	-1.78387	2.62558	0.338168	-0.40836	0.269645	0.180359	4.98554	-5.80987	-0.0189889	-0.164052	-1.14716	0.0198727	0.267991
C15orf24	1.96277	0.328325	-1.85342	-0.456553	1.80877	0.0281652	-0.661739	-1.05854	0.0732586	-0.486995	-0.429632	-0.163858	0.439481	2.01821	-1.70154	-0.0370044	-3.68729	1.58474	0.763141	1.64639	-1.25407	1.0367	0.780649	-0.0219702	0.191941	-0.583485	2.15333	0.00766726	1.46798	2.67423	-4.49989
MRPS27	-0.592772	-0.711477	-2.41416	-1.99472	-1.58248	-0.20638	-0.904232	-0.858627	-0.0940987	-1.86638	-2.80808	-0.0120194	-0.00662847	0.316793	-0.351568	-0.413662	-2.79191	-0.187638	-0.00807489	0.384452	0.614373	-3.9124	-0.160067	0.491576	0.356035	-0.0398499	-1.01776	-2.2607	-0.287974	0.165387	-0.760958
UNG	-1.44129	-1.45752	-0.239854	-0.0171528	-0.00768417	-1.67404	-0.26454	-0.0653019	-0.942854	-0.196389	-0.0869901	-0.235947	-0.550263	1.05101	0.302659	-1.18097	-0.0140154	-1.22527	-0.0962566	0.0313732	-0.0421242	-0.000507709	-0.744495	0.924538	-1.20209	-1.23568	-2.5363	-0.0505301	-0.0477366	1.7265	0.122735
TTC19	-1.11685	-0.145266	-4.12229	-1.84483	0.490456	1.2384	-0.472807	0.0798575	0.0693341	-0.843314	-0.262976	0.166284	0.207354	0.080568	-2.38528	0.248682	0.255915	-0.222621	-0.16907	-0.0174367	0.198901	4.39575	-1.4826	1.01971	-0.839112	3.56358	2.49271	-1.05272	-2.01612	0.566373	4.56269
GABRG3	0.113313	0.0116741	0.504952	-0.813796	-1.25503	-0.702458	-0.282162	-0.0364238	0.149023	-0.171576	0.882736	-0.0277056	-0.0758742	0.839916	0.0410139	0.469558	0.841787	-0.686657	0.00268223	-0.329918	-0.327814	-0.378256	-0.233185	-0.182503	-0.98482	-0.10145	-0.624506	-0.660936	-2.23227	0.0684105	0.0840578
RPA3	-0.347132	-1.36284	0.00787853	-0.0501519	3.56127	-0.448107	-2.51772	-1.12596	-0.341862	0.247868	0.295939	-0.223483	-0.332888	3.30539	-2.37164	-0.586724	0.553471	-0.466547	-0.26563	-0.862603	4.1327	3.3498	0.941329	3.52866	-0.803283	-0.0306176	-1.25368	-1.84428	3.86897	-1.62806	-0.182846
ERCC4	0.116417	-0.765782	0.139669	-0.660285	-0.261299	-0.827967	-1.19085	0.0195925	0.368866	-0.152736	-0.0610222	0.227383	0.246116	0.0909319	0.0080098	1.60158	-1.13538	-0.361691	0.172268	1.1567	-0.431838	-0.663028	1.15201	-0.523803	0.80681	-0.494232	-0.789773	-1.01653	-0.478745	1.83484	0.223377
GTPBP6	0.135835	0.403064	1.35119	-0.569398	0.839421	0.852512	0.207822	0.133797	-0.209519	0.00017692	0.0424511	0.0264266	0.0302115	-0.270611	-0.165842	-2.08353	0.603582	0.408745	0.16983	0.0139366	0.961125	3.25103	2.5025	0.925424	0.209889	0.173296	0.937926	1.02826	0.496622	0.888094	0.84736
EXTL3	0.355933	-1.47413	0.886442	1.39054	1.24751	0.363986	2.01583	0.361853	-0.778634	1.59102	0.8796	-0.209744	-0.0442281	-0.12446	-0.035025	-1.7313	-0.319225	1.17658	-0.268592	-0.0988109	0.713392	4.47276	1.34895	-0.0281001	0.130857	-1.62822	-2.03775	0.361882	1.7835	1.46758	6.26073
PRR16	-0.914122	-1.40469	0.0135517	-1.22932	-0.640817	-0.763522	-0.397093	-0.340017	-0.435897	-0.833792	-0.494998	-0.136538	-0.159072	-1.73283	0.0375617	0.666062	-0.286446	-0.516462	-0.282007	-1.73	-0.0163181	-2.08027	-0.451743	-0.0372898	-1.18506	-0.196605	-1.65651	0.0418123	-1.04631	0.22861	-0.470449
CMYA5	-0.0721119	-0.825887	-1.2405	-0.534382	-0.646407	-0.455474	0.134413	-0.78719	-0.225247	0.159527	-1.26112	-0.014532	-0.0269325	-0.142087	-0.323484	-0.17822	-0.743034	-0.247346	-0.0452719	-0.602289	0.433016	-1.32566	-0.242458	0.118094	0.982123	-0.0535456	-1.93932	-1.18575	1.11891	0.05855	-1.54328
UBAP1	2.27065	1.98849	2.88362	1.55929	3.03502	2.99674	2.15755	0.634173	0.704165	0.914736	0.740346	0.494465	-0.0219751	0.309164	6.04175	1.81939	2.38631	2.60081	0.95364	0.738079	0.634709	1.66679	-0.365919	-0.116525	-3.6532	-0.663817	2.11735	0.336278	1.04727	-3.52159	5.87551
RECQL	1.32529	0.449494	2.14679	1.48927	-0.36533	0.909401	1.0942	1.68037	2.29631	1.46056	2.18788	0.371686	0.580379	0.692582	1.97665	0.628086	0.377873	1.22132	0.524265	-0.20089	1.08035	-0.162227	-2.09535	0.74761	-0.176937	1.11164	0.940829	0.413204	0.438643	0.947696	-2.99933
AP3S1	4.12705	1.82755	-0.0997386	0.571203	-0.112875	3.32334	0.653012	-0.241944	2.27195	-0.0832801	0.415161	1.15015	0.603164	-0.148216	3.22656	0.241613	0.402064	4.36713	3.142	0.186972	-0.194089	1.66577	2.23861	0.405646	0.279697	1.65698	2.15978	-0.336048	-0.283251	-0.27669	4.69445
PPFIBP2	-1.29879	-1.83723	-3.10764	-1.40983	1.6653	-1.03609	1.41184	0.17767	0.518104	-1.17811	1.91148	0.371527	0.753722	0.193851	0.078647	2.82895	-0.666873	0.132559	-1.02558	-1.20371	-0.0527926	1.49493	0.231934	1.35636	0.212094	0.0969019	-1.32681	0.767541	-3.56268	-0.251664	5.37045
FAM50B	-0.358245	0.624953	-0.036085	0.30316	-0.0983034	2.20756	0.890765	-0.145351	0.031026	0.273265	-0.278877	-0.147375	0.396619	0.398717	-0.281299	1.91451	-0.0408939	-0.0100723	0.294474	1.2662	-0.0616612	1.70043	1.4527	-0.172354	2.17288	-0.105959	1.46655	-0.369438	1.78813	-0.160342	-0.10957
DCHS2	-0.741727	-0.826758	1.6505	-0.399002	0.912021	0.88211	-0.140628	-0.0840895	-0.0788197	-0.0971518	0.800139	-0.232015	0.635991	-0.588	-4.1958	-2.4692	0.232577	-0.185484	-0.128135	-0.162154	0.786783	0.206343	-1.5016	0.0130655	-0.288125	-0.310875	1.66326	1.83772	-1.68241	4.93637	-5.75882
NDEL1	-1.4306	1.32925	-0.206358	-0.118614	-0.0413848	-1.3671	-0.0604966	-0.0563504	-0.0397196	0.00783088	-0.0402974	-0.160971	-0.221885	0.642774	0.355237	-1.51096	0.951155	-3.16884	-1.00492	-0.27053	0.492208	-0.881015	1.10745	0.0699305	-0.644458	-2.77703	-1.0126	-0.0169019	-0.202017	-0.069612	-0.191216
MSH2	-0.808199	-0.0417091	-0.413224	0.482987	0.775086	0.672146	1.04987	-0.315124	-1.38044	-1.30255	-0.915393	-0.542382	-0.323126	-1.42757	-0.499608	0.252453	0.404879	0.660075	-0.172775	0.969962	0.796654	0.00755074	1.71919	0.205	0.273372	-2.11422	-1.01812	-0.187339	0.243883	0.341489	-1.11381
PRRC1	1.87206	0.478825	0.545547	0.666223	0.280764	1.47709	-0.404935	-0.0649797	0.239554	-0.102188	-0.252153	0.347855	0.40892	0.555787	-5.64517	-0.309444	0.243992	2.57596	0.915242	-0.291871	-0.463541	0.169045	1.9226	0.0310093	-0.442198	2.79246	1.34045	0.000937633	-0.216282	1.37157	2.5983
KLF13	1.17934	0.170068	-0.262968	-0.184122	-0.0480654	0.296815	-0.505717	-0.262181	0.433549	-0.0669779	-0.0360922	-1.00785	-0.574205	0.357002	-1.07846	3.93441	0.391777	-3.30852	-2.10219	0.867626	-0.168342	-0.240778	-0.0176056	-0.0120949	1.39801	-3.12813	-1.15034	-0.0460097	-0.0282323	0.103368	3.10869
CHEK1	-1.6206	0.114478	1.92493	0.858035	-0.361007	-2.16923	-0.971141	-0.169507	-0.386763	0.874645	0.426221	-0.397749	-0.168321	-0.299335	0.229437	-0.251281	0.443603	-2.43139	-1.00491	0.0576536	-0.0344145	-2.89009	0.0228976	-1.39894	-2.16833	-1.09447	-1.8117	-0.0972752	0.678321	-2.31711	-5.24119
NEIL2	0.543426	2.43381	3.29968	1.01883	2.04242	1.13973	1.90301	-0.676068	1.25449	-0.831114	0.922666	0.161171	-0.705154	0.483988	1.39904	2.20889	0.15006	2.20174	0.156983	1.7004	-1.39656	1.52419	0.97586	-1.37289	0.44234	-1.58141	-0.371262	0.242187	-0.785618	1.15167	4.05525
DUT	-2.71	3.22912	1.22812	2.59069	-0.403166	0.0426815	1.13538	-0.390091	2.08799	0.507985	1.29626	-0.0280574	-1.53919	0.643322	2.60624	0.478828	0.43928	2.43699	0.2031	2.09069	-3.16614	-1.80622	0.162631	-2.39272	-1.65632	1.29659	-0.0192981	-2.30182	1.70993	-6.18475	5.18986
SNX24	3.58836	-0.96159	0.440348	0.456991	0.625879	2.28841	0.553345	-0.232294	-4.43529	-0.34243	-0.0677979	-2.2324	-4.79419	4.52097	-6.85312	-8.01243	0.43216	4.23181	-1.03903	1.56988	0.46718	0.641027	3.8151	0.406534	-2.13091	-2.76878	4.51642	0.604259	0.664425	2.23633	-7.58554
ARHGEF10	-0.229673	-0.679981	-0.800639	-0.0519785	-0.0108138	-1.09948	-0.00217851	-0.0962369	-0.259652	-0.275739	-0.266247	0.357195	-0.235922	-0.412537	0.132769	-1.4428	-0.465367	-1.02176	-0.0315747	-0.492729	-0.0165782	-0.517059	-1.7475	0.414677	-1.42613	-0.497845	-1.32851	-0.638546	-0.19298	-0.375231	1.17005
PMS1	0.891831	-0.176188	-0.194034	1.04057	-0.176184	1.34039	-0.188373	-0.0593622	1.61278	0.805289	1.17871	0.360006	0.532072	0.708276	5.2974	-0.48124	-0.227325	2.04565	0.461229	-0.726599	0.358498	-0.187504	1.35926	0.539435	-0.536897	1.60398	1.25021	-0.21109	-0.00163466	0.19367	0.955597
RAD18	-0.685346	1.70362	-1.83746	-1.2894	-3.10252	-1.64715	-2.42989	-0.677472	1.61589	0.0542602	0.413076	-0.568747	-0.687659	1.58033	0.187226	2.74695	-0.10915	-3.51477	-0.97199	1.03191	-0.246078	-1.32224	0.971029	-0.0256214	0.823206	0.206837	-2.98844	-0.754026	-0.366374	0.433167	0.212961
MCPH1	-1.29699	-1.34857	0.0315707	-0.235649	-0.346434	-2.75589	-1.19225	-0.0292342	-1.31478	-0.437034	-0.233918	-0.033797	-0.909459	-0.068776	0.225048	-0.0684102	-0.366455	-2.45564	-0.423293	-0.391956	0.865428	1.24236	-0.10772	-0.112945	-0.0302153	-2.99301	-0.68007	-0.435269	1.07611	0.93497	3.10817
GNRH1	-0.390316	0.742418	-1.33266	-5.12723	-0.534845	0.970769	-4.7088	-0.0711118	2.32809	-3.03167	-2.266	2.30026	0.767528	1.95334	-3.13446	1.74012	-6.18349	-2.77796	-1.621	0.979323	-6.78693	-3.31325	0.779233	-2.10484	-0.314078	2.0238	-0.192179	1.42701	-7.99708	-0.105238	-4.21305
EFHA2	0.5123	-0.0886246	-0.625331	1.01757	0.316252	-0.10031	0.070616	-0.748484	-0.177631	0.937974	-0.401002	-0.244393	-0.0450844	1.76825	-2.05946	1.20186	0.366112	-0.173133	-0.0957503	0.797842	-0.436174	0.177351	-0.901994	-0.551517	0.532246	0.957554	1.16636	-1.92811	0.261264	-2.42375	1.05366
ITPKA	-1.06842	-0.384677	0.753549	-0.899496	0.0264853	0.300976	-2.02237	0.0633152	-0.092236	-2.13359	0.439642	-0.0164703	0.128575	-2.39384	4.16715	-0.159603	-1.40399	-0.161036	-0.0650805	0.229336	-1.15293	-1.74533	0.609388	-1.00809	0.325488	-0.0610148	-1.03086	1.90887	-1.65678	1.10262	4.22573
SLC12A2	1.05329	0.867147	-0.428578	-1.76329	-2.30898	-0.0466452	0.485087	-0.24507	-0.247528	0.920146	-0.705727	-0.00643975	0.154836	0.332153	-1.33409	-2.3739	-2.23004	0.648096	0.0459024	0.311876	-0.500924	-2.15977	1.45159	0.984263	0.611225	0.382953	0.829558	-0.153818	1.93843	1.62529	-4.08369
RAD51L1	-0.701009	-1.86173	-0.660292	-0.410649	-1.47144	-1.12931	-0.203449	-0.148815	-0.661431	-0.140286	-0.3124	-0.463258	0.0698926	0.471974	-1.98229	0.411132	-0.780958	-2.10036	-0.774932	-1.2528	1.40392	-2.52159	-2.70112	-0.28579	-0.420053	-1.88778	0.943323	-0.0676038	-1.01565	1.60315	-0.496448
AL137058.8-201	0.245803	-0.283161	-0.340341	-2.09276	-1.44797	0.621386	-2.46678	0.0282131	0.990059	1.26481	-0.0377047	-0.187087	0.130415	0.170307	0.170725	0.0893807	-1.04432	-0.283505	-0.141434	-1.03977	-1.46878	-1.84833	-0.147631	-2.97037	-1.62599	0.0975251	-0.204644	-0.877717	-3.01655	0.252577	0.581418
ZFYVE16	-1.3989	-1.80749	0.161977	0.314895	0.83899	0.837954	1.31258	0.0298127	0.98316	-0.0280474	0.0274471	0.155367	2.32423	0.0563262	4.1381	1.79905	1.14964	-1.18669	-0.62807	0.00508817	0.786298	1.37428	-1.48463	0.412081	0.344523	-1.53809	1.5511	1.22688	-0.0263352	-1.40496	2.74584
SPSB3	0.164629	0.224667	-0.255273	-4.65183	-1.87579	0.0746365	-4.28155	-0.254202	-0.507296	-1.7283	-0.436413	0.160175	0.166963	-0.5213	0.341435	-0.506444	-4.75026	0.0173658	0.0289472	0.252727	3.08609	-1.45488	0.0841145	-4.06972	0.0770754	0.428371	0.630871	-2.28637	-1.50404	0.901642	5.09035
NEIL3	1.20245	0.355674	-0.289711	-1.16108	-0.319244	2.46741	1.11383	-0.189762	1.61973	0.096455	1.18215	0.139434	0.0239245	-0.0672738	1.6983	-0.832535	-0.957335	1.85121	0.861294	-1.48905	1.94313	-0.239787	2.11078	0.460076	-2.51625	1.22934	1.35634	-0.722518	-0.0331971	-0.291564	1.84942
MLL3	0.575574	2.03903	1.56832	1.25774	0.174595	0.692822	0.4351	0.443017	1.01118	0.373541	1.72001	0.236923	0.450093	-0.827048	2.9262	3.85001	0.692692	-0.53936	0.304281	3.11306	0.559873	-1.86182	-0.973133	0.610693	-0.528914	-0.153622	3.76352	1.33511	-0.543111	0.290034	0.800548
SRFBP1	0.424455	0.223153	-0.692665	4.73609	-0.779468	0.723055	5.75225	-1.14807	-0.124737	3.32564	-4.94106	0.120413	0.0289183	0.70937	-1.40289	1.00833	4.18285	2.25203	0.517576	1.34962	4.28931	4.21974	2.28571	1.39146	0.805964	-0.885085	2.05475	-1.47253	4.88966	-1.72257	0.0870844
FEM1C	-0.172386	0.695183	-1.2222	-0.276702	-0.743869	0.420371	-1.78344	-0.149539	1.83763	1.38476	0.286192	-0.215452	0.799252	0.245247	2.9153	0.888166	-0.256451	-1.02826	-1.14679	-0.307555	0.294471	-0.956692	0.389527	0.244038	0.689999	-0.318457	1.24379	-0.735817	-1.73789	0.0850399	-3.111
DLAT	-2.5387	-1.08303	0.539289	1.08367	0.416286	-0.558669	1.17333	-0.207323	1.30024	-0.255071	-0.0112603	0.51386	0.851193	0.723407	3.53832	1.22555	-0.328179	-3.8954	-1.8897	0.253487	0.81467	1.07251	-0.258468	0.464929	0.371973	-1.59803	-0.841563	0.634531	-0.206918	1.55294	2.16929
EXO1	0.128205	-1.0703	0.141032	0.213074	0.192338	-0.863437	-0.742346	0.255204	-0.19833	0.158487	-0.404709	0.042566	-0.0644295	0.944622	-0.053319	0.596372	-0.449292	-0.258102	-0.236452	0.191471	-1.5631	-0.834747	-1.14481	-1.39121	-1.70164	-0.301664	-1.03383	-0.743943	0.0388627	-0.133414	0.230313
CDKN2AIP	0.45433	0.346548	0.283964	-0.342907	0.720544	0.203325	2.69813	-1.2526	-1.43855	-2.70435	-3.12963	-0.679316	-0.609361	-0.342495	-0.18211	0.461014	0.966398	-0.75976	-0.668999	0.161126	0.0897179	-2.88836	-0.74999	-0.258837	0.41354	-0.537567	-0.507345	-0.842369	2.47364	-0.60843	-1.60011
PSD3	-1.27751	1.07888	0.0298602	-0.711534	-0.0252968	-1.23255	0.662653	-0.106908	0.12905	-0.180253	0.0942365	0.822009	-0.778953	-0.018796	1.85948	2.54932	0.214432	-1.28756	0.116869	-0.930227	0.0161604	-0.216585	0.216189	0.785604	0.336032	-4.44654	0.236903	-0.402313	-0.639071	2.30177	-2.7146
GPSM1	-1.52664	-1.67497	-0.422524	0.615175	0.317028	-1.66392	-0.758806	-0.102388	-0.864542	-0.139381	-0.157028	-0.115614	-0.0271228	-0.41727	-0.254932	-2.42107	-0.402228	-0.977517	-0.158195	-1.10523	1.17246	0.563728	-0.856161	0.383286	-1.3677	-0.63849	-2.24332	-0.0467103	-0.397829	0.497154	0.313603
AGRN	2.34051	0.691517	0.817972	0.690674	0.845957	1.85987	1.96721	-0.156408	-0.257828	0.070695	-1.34104	0.389193	0.386384	1.62023	0.0362485	-0.198789	0.509729	2.54063	0.326215	0.0360767	0.305334	1.30902	-4.30913	-0.346872	-0.0949666	1.29345	0.26031	0.111204	0.888293	0.314663	1.13963
DHRS7C	-1.04786	0.348412	0.0573999	2.02051	0.119465	0.543005	0.292835	0.0987178	0.678831	0.0534007	0.0181754	-0.756813	0.0847889	0.581363	0.324135	0.511873	0.986187	-1.55951	-0.755074	-0.746136	-1.36825	-1.06403	0.0611406	-1.17131	0.647642	-0.864891	-0.571603	0.114969	-0.454013	-0.753489	0.0458512
COG6	1.74149	1.20321	-0.41218	0.349615	-0.936648	0.400757	0.242688	-0.459122	0.230902	0.65009	-0.0804985	-0.0504818	-0.369413	0.0573787	-2.80873	0.0648945	1.46192	0.873404	0.170799	0.83556	-0.0279824	4.61171	0.451195	0.166629	1.32928	2.83155	1.9337	-0.803819	-0.959673	-0.0413368	3.89886
KCNN2	0.00544557	-0.398211	0.113652	-0.588306	0.570201	0.126947	0.299093	0.0569257	-0.156384	0.285403	-0.375226	-0.205855	-0.116952	-1.21282	0.19741	-0.979628	0.0673171	-0.540499	-0.411031	-0.777386	0.388915	0.93046	-1.21152	0.489543	2.09252	0.0854291	-1.33797	0.332616	-1.09509	0.269465	1.26722
GTF2H3	0.0358316	-0.0188555	0.000810167	-0.547462	-2.44346	0.0125359	-1.05236	-0.33978	0.048453	-0.0350436	0.110284	0.601125	0.238789	1.09833	1.8452	2.00937	-0.985606	-0.976535	0.0771575	-0.601955	-2.00217	0.0065587	1.20362	-0.759154	1.16529	-0.141567	1.2512	1.56716	-0.51003	-3.0348	2.16401
PLK2	-0.382459	0.148978	0.0227294	-0.130648	-0.0563256	-0.624322	-1.07419	0.0117192	-0.494506	0.00902487	0.0717353	-0.489002	-0.347758	-0.053154	1.15272	-1.0429	-1.10256	-0.537548	-0.34414	0.240292	-1.3428	0.158191	0.277701	0.0564512	0.211902	-0.357575	-0.644928	-0.673055	-0.0251944	-1.51199	-0.238549
DMC1	-1.27059	0.306561	-3.63415	-2.07354	-1.35934	-1.08201	1.81545	-0.296468	-1.99177	-4.08137	-2.92474	-0.797551	-1.74282	1.49836	-0.254521	-0.518669	0.519893	0.558988	-0.431627	0.638031	-1.95315	-0.561162	-2.69422	-1.06213	0.0859461	-0.450221	0.083283	2.3033	1.01891	-0.0607969	-1.76937
ERCC6	-0.692845	0.167819	-0.957576	0.232065	-1.92789	0.776577	0.596915	-1.10833	-0.416012	-1.72843	-2.04551	0.0602925	-0.184458	0.669392	-3.38182	-0.100612	-0.517394	0.383599	-0.0753093	-0.153945	0.0635637	0.325906	-0.322773	0.191108	-0.995957	-0.572443	3.99763	-2.52182	-0.425773	0.100689	4.23403
NEIL1	-0.234884	-0.103631	-1.59331	-1.19879	-1.85858	-0.615895	-1.2736	-0.263579	-0.0702242	-1.21735	-1.40335	-0.146018	-0.0391215	-1.14251	-0.264058	-0.639823	-1.90565	-1.14025	-0.0502708	-0.248546	0.00201094	-0.566542	-0.235449	0.0654995	-0.523358	-0.161649	1.02583	-0.90455	-0.831005	-2.01771	-1.41476
TOPBP1	-3.10315	-2.82503	-0.919211	-1.46021	-0.906151	-2.33151	-0.644529	0.0036853	0.0043473	-0.50082	-0.124061	-0.0498947	0.235808	-1.84134	1.43138	-0.0710279	-0.604282	-1.97396	-0.147858	-0.283451	0.508187	-0.404341	-1.71739	0.991566	0.268145	-0.954544	-3.54682	-0.0364409	0.0865665	0.982373	-0.45881
RECQL4	-0.093685	0.382099	-0.0457766	-0.0618268	0.110091	-0.0953012	0.229171	0.111972	-1.20661	-0.32421	-0.0390834	0.117112	-0.18449	0.0423118	-0.962831	0.612887	-0.635281	-0.467762	-0.35669	-0.177467	-0.415869	-0.990147	-2.40269	-0.231851	-0.0339675	-1.41307	-0.947924	-0.0357623	-0.0397412	0.00901665	-0.020055
KCNRG	-1.24685	-1.38168	-0.501107	1.43383	-0.682557	-1.13963	-0.040317	-0.39854	0.0938376	-0.0505915	0.0375586	0.146888	-0.480189	0.114619	0.00332772	0.277526	-0.304667	-1.14005	0.12663	3.38934	-1.17882	1.13808	1.23367	-0.557889	-3.12424	-1.01847	-1.91648	0.594112	0.0321307	-0.107619	0.17451
KCNRG	-1.24685	-1.38168	-0.501107	1.43383	-0.682557	-1.13963	-0.040317	-0.39854	0.0938376	-0.0505915	0.0375586	0.146888	-0.480189	0.114619	0.00332772	0.277526	-0.304667	-1.14005	0.12663	3.38934	-1.17882	1.13808	1.23367	-0.557889	-3.12424	-1.01847	-1.91648	0.594112	0.0321307	-0.107619	0.17451
ERCC3	4.55827	0.959401	3.10159	1.52779	2.2233	5.11835	4.13161	1.0264	1.64452	4.64566	-0.962776	2.91854	0.929016	2.01662	-2.24754	0.279528	0.646345	3.2069	3.76252	4.58596	2.43848	0.570418	6.1417	0.331164	-1.23786	0.149334	5.71993	-0.35964	0.932303	-0.139875	3.37576
FANCD2	1.22523	1.50081	-0.106838	-0.812216	-2.35619	-5.69079	-2.45734	-0.229183	0.336627	-0.145787	-0.231219	1.10109	0.766354	-0.495735	-1.42065	0.0129909	-1.81143	-6.39057	-3.73542	0.753676	-0.41487	-0.251979	-0.634057	-0.118652	-0.0372433	0.74845	0.635632	0.44579	-0.460473	-1.90104	-4.83186
ERCC2	0.353346	-0.64699	4.2797	6.71972	-0.0793963	-0.391822	2.59526	-0.217988	-0.435443	-0.772266	0.0232619	-0.437149	-0.399667	-0.433967	-0.28472	-0.653474	2.37384	0.306176	-0.363132	-0.767764	4.99304	2.98149	-0.493127	5.3202	-0.494107	-0.36874	-0.598517	-2.89613	0.0912021	1.83585	-0.413289
CHEK2	2.80465	0.45123	0.841006	0.542976	-0.0952181	0.476723	1.59702	-0.278377	4.01315	-0.295728	0.371043	0.323043	2.72451	-0.24954	2.05298	2.15698	0.568442	5.87135	1.71293	1.33081	-0.0367384	0.748297	0.22759	-0.0818763	0.275019	-3.93403	-0.622526	1.90614	-0.343715	-2.98814	0.314916
MRPS31	-3.21562	-1.48256	-1.23298	-0.298728	-0.581729	-0.816276	-0.805763	-0.302529	-1.43918	-1.49542	-0.562174	-0.618322	-0.693945	-0.24969	0.264472	-0.335222	-0.224831	-2.97643	-1.61429	-1.60816	0.484187	-0.526011	-1.09516	0.392416	-0.77479	-1.12602	-0.729574	-0.236366	-0.0722337	0.874333	-0.0957851
MSH4	-0.800227	1.06095	-0.212816	0.173388	0.483049	2.41958	-2.56127	2.03791	5.28902	1.46832	3.32874	2.80865	2.36453	-1.84502	6.62423	3.51231	0.23174	-4.45656	-1.49008	0.626417	-1.63535	0.685101	0.127739	-0.871421	-0.0277825	0.99809	-4.49214	0.0496147	1.20005	-3.45813	7.21823
NDUFAF1	-0.310988	-0.238903	-1.3021	-0.374699	-1.49625	-0.50234	-0.813291	-0.426334	-0.773513	-1.20199	-1.62061	-0.218426	-0.0781858	0.0956135	-3.00504	-1.44112	-1.35217	-0.247118	0.59115	0.487076	-0.0195186	0.0997136	-0.223623	-0.092138	0.354667	-0.481014	0.381768	-0.469732	-1.85032	1.82656	-3.4683
CDCA2	-2.24007	0.880597	0.676518	-0.0180734	-1.56564	0.534822	-1.23899	-0.211618	-2.65452	-0.159635	0.434394	-0.067367	-2.68214	-0.336476	1.59224	-4.11455	-2.04404	-3.46584	0.146518	0.875739	-0.330723	-0.023499	-1.27291	-0.134262	0.709156	-4.1993	4.51664	-0.889915	-0.0586283	-1.29172	-0.557278
PPAP2C	0.918672	1.09216	-1.79212	1.89329	0.244263	1.32715	1.74802	-1.21435	1.1561	-0.432097	1.00692	-0.182454	0.171254	1.70976	0.307202	0.418953	0.122157	-0.0962766	0.125462	-0.0871434	-1.04268	1.79081	2.1732	-0.640294	0.803077	-1.21266	2.91832	0.441647	0.597849	-0.561902	3.01103
TMEM218	-0.0434248	-1.16354	0.132151	0.288012	-0.340938	-0.661745	0.22238	0.316572	0.704581	0.267291	0.266385	0.633731	-0.051388	0.329551	1.78242	-3.26007	-0.695019	-1.96842	0.511298	-3.33253	0.210807	0.265043	-1.83055	0.0132015	0.511819	0.741308	2.27188	0.18165	0.282804	2.78245	0.0101289
MTMR15	-0.846568	-0.853762	-0.0175102	-2.01644	-0.031089	-0.469212	-0.151851	-0.152989	-0.473651	-0.150842	-0.0020863	0.337812	-0.446484	-1.24692	0.0503326	1.67816	-0.109301	0.247858	0.329629	1.40357	-0.142639	-0.745711	-0.95547	-0.181797	1.46339	0.298421	-0.657029	-0.269598	-0.772107	-0.765809	-1.39351
MTMR15	-0.846568	-0.853762	-0.0175102	-2.01644	-0.031089	-0.469212	-0.151851	-0.152989	-0.473651	-0.150842	-0.0020863	0.337812	-0.446484	-1.24692	0.0503326	1.67816	-0.109301	0.247858	0.329629	1.40357	-0.142639	-0.745711	-0.95547	-0.181797	1.46339	0.298421	-0.657029	-0.269598	-0.772107	-0.765809	-1.39351
DMXL1	-1.01774	-1.51086	-0.692485	-0.661058	-1.96963	-1.10032	-1.72541	-0.593822	2.93496	1.38601	0.569749	-1.62628	-0.557401	-0.021345	0.689886	0.406749	0.603145	-3.00886	-1.62811	-2.72318	1.27172	2.27005	1.37229	0.656732	0.740542	-0.83388	0.228968	-0.0753571	-1.98995	-0.489131	2.31668
VDAC3	2.27639	0.0936043	-1.8801	-0.908703	0.741803	-0.169698	-1.65694	-0.869633	-2.39235	-2.81284	-2.75424	-0.502929	-0.278013	2.27952	-1.60592	-0.0471584	-0.379464	0.632132	-0.158876	-0.689585	-0.12614	-0.0954924	0.436354	-0.109677	-0.205695	0.894133	0.458005	-1.3667	-2.47776	1.7972	5.40646
THEX1	0.271331	-0.0121011	2.56089	2.20691	2.13124	0.513625	1.29361	1.75341	0.0522817	1.51895	2.72497	0.425859	0.0441907	0.378227	0.519837	0.992866	1.53114	0.502689	-0.0723108	1.62226	-1.00024	-3.37328	3.74715	0.556625	1.00602	-2.05822	-0.14153	1.13432	1.94023	-0.219171	-0.129206
DIXDC1	-0.0198243	-0.364017	-1.8867	-2.66615	-1.25397	-0.315161	0.141124	-0.214458	-0.0446117	-0.190971	-0.271693	-0.17643	-0.0932635	-0.260044	-3.30388	-0.550229	-1.16441	-0.0353612	-0.226913	-0.309383	1.17964	-1.99486	-0.383921	0.366016	-0.17861	-0.203374	-0.695684	-2.15571	-0.196843	-1.78593	-3.98649
ARMCX2	-0.521512	-1.20894	-1.14264	-0.470578	-0.585732	-0.842133	0.022153	0.119089	0.161508	0.0966767	0.16831	-0.100945	-0.219003	0.263055	-5.72417	-2.33343	0.157516	-1.4484	-0.332412	0.417458	0.209155	-0.515338	-0.688031	0.17992	1.06795	-1.18384	1.03592	-1.65392	0.302146	0.77605	-0.730143
SERF1A	2.4202	2.2534	0.0359	2.15308	0.505747	3.03332	0.769225	-0.472877	-3.03454	-1.57928	-0.087028	-0.570551	0.138542	1.85916	-0.750082	-0.896721	0.96343	3.8308	3.24969	0.347823	-0.34659	0.155851	1.19909	-0.479059	-3.0724	0.332608	4.276	-1.03113	0.630081	-1.36814	4.62883
MSH3	-0.0564848	-1.00801	-0.213388	-0.0529611	-0.0219135	-0.796293	-0.530804	-0.227653	0.0847701	0.357433	0.400176	-0.0267509	-0.0180112	-0.152423	-1.38894	-0.899548	-2.11262	-1.01805	-0.124345	0.368127	0.356403	-0.529177	-0.35048	0.732712	1.59512	-0.478669	-0.395614	-0.643383	0.370728	1.01543	-0.854349
TMEM66	-0.819202	-1.03129	-0.0277773	-0.892142	-0.0430309	-0.10383	-0.997685	-0.189427	1.44598	-0.344328	0.371514	1.23044	1.05197	-0.235098	-0.918732	-0.938253	-0.367225	-0.636454	-0.352839	-2.52779	-1.78682	-0.726195	6.18424	-2.52812	6.43442	-0.235683	-0.633802	-0.96253	0.39702	-0.315008	-0.263496
RNF122	0.888861	2.69903	0.497669	0.753878	0.370228	0.131908	1.67485	0.455102	-0.0369923	0.985265	1.37202	0.088697	0.166335	-1.81234	0.52358	5.37713	-0.484259	0.7214	0.462748	2.43617	1.25872	-0.307822	1.3171	1.05201	2.30877	0.276585	1.28576	0.663222	-0.353811	0.0943249	0.129012
POLK	0.991016	0.559411	0.593345	2.34321	2.26332	0.979941	-1.14193	-0.0715615	-0.296606	-0.280853	-0.737861	0.422892	-0.312409	0.80616	-0.898406	0.930092	0.412476	1.42582	0.912761	-0.052257	0.317638	-0.233014	0.821241	0.601408	0.541714	1.40467	0.905295	0.0309903	-0.427867	1.68326	-1.12777
CTNS	0.0383512	0.0572824	-0.518836	-1.69607	-1.21473	0.136947	-1.36548	-0.280338	-0.0685998	-1.18039	-0.804638	0.124829	0.100876	0.275802	0.830315	-0.869179	-1.80222	-0.271093	0.246218	-0.954089	-2.62635	0.00384018	-0.763449	-2.4911	-0.866849	0.0161225	-0.699032	-0.15881	-2.78175	-0.104718	1.0629
CBFB	-1.41038	-1.03854	0.37835	0.917498	0.410006	-0.404665	0.820004	0.0389623	0.0550896	1.07544	0.504388	-0.152613	0.0352898	1.03207	3.34837	0.0478822	-0.183747	-0.520739	0.0596802	0.165837	-0.785032	-0.081103	0.044593	-0.0379757	0.0200244	-0.942979	-0.974837	0.0890511	0.738203	0.587803	2.25749
PAPD4	-0.0792495	-0.150425	5.74293	2.08161	-0.858204	-0.787832	0.355751	-0.367693	-1.07521	0.253578	-1.31967	-0.759295	-0.587528	0.0690798	-3.97993	1.69096	1.33935	-1.86624	-0.138434	0.45105	2.72722	0.0154646	0.820706	-0.637311	-0.0917885	-0.0870837	1.00542	-1.06718	1.61232	-3.66875	-5.26028
XRCC4	0.0833268	-0.312387	-0.268108	-0.671907	-0.605018	0.760064	-0.948828	-0.260987	0.0369251	-0.237103	-0.689801	0.18261	-0.0772723	0.0322715	-0.263998	-1.87645	-0.0332193	0.174412	0.117057	0.19722	0.120912	0.541718	0.0398977	0.302067	0.251809	0.456929	0.458323	0.00340433	1.4718	0.184912	-1.84675
?	-0.0669452	0.412459	-1.13074	-0.0415871	-2.48804	-0.754116	-0.0245439	1.65246	1.88738	2.89218	3.11464	0.197633	0.680869	0.79683	2.38289	0.70495	-1.3474	-1.41195	-0.167217	0.180075	0.314508	-2.10065	-0.289296	-0.0767488	0.242445	-0.505665	-0.333805	0.039161	-1.14908	0.831077	-0.0706631
CCDC84	-0.473346	-0.619289	-2.54539	0.0821006	-3.22481	-1.0819	-2.47519	-0.719306	-0.0779218	-2.94106	0.327176	-0.0952016	-0.0754053	0.710133	-0.124505	1.12185	-0.872452	-0.608821	-0.143351	1.05855	-3.19242	-2.86622	0.366757	-2.11921	0.276469	-0.167577	1.06921	1.08274	-2.50823	-0.76502	1.09582
ANKRD11	-3.23732	0.780752	2.39424	1.66053	-4.45757	-0.449532	-3.6874	3.31725	3.63404	4.7366	5.21883	0.936226	1.5943	0.485141	3.44353	2.59739	5.27689	-3.12615	-1.65046	0.0645686	0.0652155	-3.81543	-0.414039	-0.13377	0.281374	-3.73769	-3.87911	4.71805	2.9027	-1.20939	-1.45152
POLB	-0.654759	-2.17392	-0.979264	-0.990155	2.043	-1.21596	0.276662	0.143634	1.7214	-0.0888797	-0.0165984	0.338891	1.26888	0.000815018	0.544175	2.11635	1.57139	-0.281929	0.572335	-0.298253	-0.382332	1.0513	0.681103	-0.225174	-0.168404	-1.92707	0.649222	1.79103	0.249355	-0.316921	0.619311
MLH3	-0.483494	-0.858285	-0.729437	-0.629382	-0.60339	-0.866641	0.152607	-0.378462	-0.100702	-0.331107	-0.389988	-0.219967	-0.0938189	-0.42167	2.5962	-0.623569	0.243917	-0.168255	-0.243312	-1.27786	0.150997	-0.435877	-0.186827	0.041179	-0.107376	-0.170719	-0.801181	-0.654912	0.325969	2.18245	-1.4074
KIAA1797	-1.07229	-1.09911	-1.41886	-0.565134	-0.213592	0.65813	-1.65959	-0.136421	-1.1118	-2.39692	-1.67688	-0.249753	-0.280805	-0.655497	-1.48326	1.7107	-1.38483	-1.23816	-0.560096	1.90887	1.41738	-1.15553	1.87732	0.507092	0.201774	0.232599	0.192557	-1.01482	-1.99038	1.44314	-4.49484
YTHDC2	0.500425	1.39323	-1.6781	1.44475	-3.50506	0.0234858	-4.22057	0.343985	0.510041	-0.108513	-0.0668027	-0.311035	0.0177792	0.785229	-0.780887	3.8305	-0.344882	-0.480886	-0.602126	-0.78233	2.01624	-3.03586	0.15098	-0.0159634	0.832885	-0.625852	-0.745813	1.84805	1.50422	-0.237968	2.09116
UBE2A	2.04063	0.342163	-1.70554	-2.10567	-1.18212	1.92298	-1.40557	-0.945927	-0.195256	0.309574	-1.52335	0.00316693	-0.295663	0.177364	-0.852079	-0.42386	-0.620193	-0.805617	0.0100675	1.71274	-0.976508	-1.88834	1.59661	-0.786101	1.71285	0.669569	1.14257	0.208107	-2.84488	-1.44496	-1.69487
DDX47	-1.26065	-2.53694	-0.0395104	0.706502	0.636258	-3.67011	-0.229139	0.422775	0.00185803	-0.127668	-0.273327	-0.261734	-0.451722	3.19223	0.0747775	-4.7038	-0.324652	-0.201226	-0.893131	-3.7762	-0.019259	-0.195847	-4.55721	-0.940637	-4.64249	-0.124873	-4.37541	1.00298	1.0053	-1.327	-0.718279
MPG	-2.55814	-0.248223	-0.0308685	0.784248	0.00740653	-2.13155	0.0703662	0.00208653	-0.576844	0.0757894	-0.0682041	-0.857947	-0.416167	-0.016907	-0.0613547	1.66957	1.17821	-3.49466	-0.224784	0.388044	0.161241	0.040567	2.42874	0.366399	0.783478	-2.77723	0.212045	0.66145	1.06475	2.30218	-0.587538
POLN	-1.58095	0.442121	-0.316222	-0.389968	0.0844731	-0.575185	0.204213	0.0391664	0.222	0.0271699	0.164464	0.464318	0.286725	0.018244	0.334062	0.501771	-0.397972	-0.3402	-0.0347	-0.638242	-0.153443	-0.0934955	-0.843557	-0.249744	-1.18057	0.00188126	-0.654406	-0.156543	-0.844164	-0.55068	1.34856
GTF2H2	-1.71925	-0.61538	0.190756	-1.48519	-0.162173	-1.17362	-0.00873013	0.0822045	-0.129954	1.23933	0.505571	-0.0654524	0.0920175	0.602101	-0.133185	1.21799	-0.157352	-0.129964	-0.00674989	0.133548	-2.10063	-0.929871	-2.21336	-1.60437	0.680483	-0.226472	-0.583104	-0.652277	0.599281	-1.62281	2.18964
MAP2K4	0.890859	1.12092	1.61357	3.08694	3.36954	1.46928	3.14137	-0.608595	-0.109865	0.0499117	-2.80905	0.0509196	-0.0977336	0.0983636	-0.164061	0.422831	-1.73014	1.77021	0.387817	0.380395	2.50263	-2.01188	0.945664	1.08752	0.200537	0.489694	0.3775	0.146035	4.34298	-0.192024	-0.356101
RDM1	-0.368138	-1.32572	0.0301908	-1.16259	0.0121865	-0.826299	-0.36704	-0.00464708	-0.368474	-0.052901	0.0203716	0.261957	-0.419882	-0.039026	-1.86574	-0.404632	-0.649133	0.00049403	0.185332	0.431071	0.02093	-0.434174	0.80164	0.0157215	-0.646149	-0.795615	-1.64958	0.16219	-0.00801655	2.18443	-0.453334
FEN1	-0.635474	0.930964	0.128668	0.11193	0.331258	0.725174	0.682524	0.0444332	-0.17878	0.135459	0.0975666	-0.0749578	-0.37176	-0.10302	-0.327442	-1.70556	-1.06486	1.40927	-0.318787	-1.32038	0.301939	0.138445	1.20557	0.16342	0.570083	-1.17164	-0.233367	-0.568301	-0.00592157	0.480959	-0.347382
MLH1	-0.633883	0.307954	0.00116197	0.00965907	-0.385603	-0.910353	-0.364003	0.301376	-0.4468	0.0458198	0.0154635	0.0771401	0.164498	0.401724	0.3424	0.0561371	0.334996	0.156579	0.218373	0.386621	0.344083	-0.645784	-1.05444	-0.376043	0.3384	-1.16351	-0.861083	0.240583	0.0596884	2.1041	0.314521
KCTD9	0.241736	1.08577	3.92137	0.789101	-0.818688	0.543752	1.35084	4.18981	4.06	4.66607	5.93763	1.9613	2.37858	0.759492	4.78541	1.42226	0.198652	-0.857639	-0.321753	-0.892974	0.020052	-4.87207	-1.85725	2.11526	0.182065	0.746199	-0.724532	5.1849	0.105842	0.165841	0.859908
IQGAP2	0.838926	1.63285	-0.110144	0.0538473	-0.195471	-1.20266	-0.444001	-0.185375	-0.76301	-0.286665	-0.5114	0.0517067	-0.46276	0.203365	0.30548	0.904755	-0.72232	-0.232306	-0.0371821	-1.65514	-0.257941	2.37288	0.0389358	-0.292459	2.18215	-0.45449	-0.594061	-0.339585	0.325411	-1.22058	2.48055
MARVELD2	-2.57419	-0.186669	-0.0874257	0.0112032	-1.13232	-0.691146	-0.521058	-0.0450214	-2.12103	-0.148507	-0.574051	1.10845	-0.156646	0.340288	-1.48877	-0.410471	-0.592816	-3.27708	-1.87912	-0.610096	-0.27888	0.872608	-1.44149	-0.0623191	1.32371	-1.13736	1.66206	-0.859747	0.0674217	-0.391384	-0.770411
GTF2H4	-1.75438	-3.02526	-1.21478	-2.14864	0.664326	-1.06954	-1.37996	0.176691	0.0307412	0.254489	-0.0206907	-0.0924707	-0.147484	0.0670244	0.556544	-1.70641	0.0272857	-1.17255	-0.459283	-2.10506	-2.38693	0.272389	-1.99001	-0.278343	-2.74665	-0.0605369	-1.67465	-0.723879	0.160071	-1.40072	0.189783
SLCO4C1	-0.119996	0.0427962	-0.856123	-0.757226	0.146584	1.21435	-0.392182	-0.426401	-0.179727	-0.470319	-0.693424	0.129035	-0.0552377	0.109524	0.0308786	2.13191	-0.543312	0.259062	0.00621047	0.554986	0.0338202	-0.363413	0.57965	0.107795	2.13541	0.678077	1.53398	0.150613	-0.869765	1.36056	0.635002
PJA2	0.00380772	0.0468418	-0.753482	-1.70412	1.96661	0.219028	-0.785998	0.884953	0.00889316	1.49976	1.5034	0.0460199	0.143733	-1.08331	0.541754	0.329006	0.0883151	-0.150814	0.0417851	0.0135218	-0.0872492	-2.46081	-0.47491	-0.0747931	0.247366	-0.0648685	0.131472	0.692699	3.08843	0.367853	-1.04765
EPB41L4A	1.69901	1.92447	-0.437627	2.82763	-3.73068	2.01477	0.804429	-0.543606	3.53102	2.58661	3.5567	-0.416758	0.288179	-0.495458	1.3637	-1.34821	1.32426	2.6234	-3.12704	-0.212104	-2.02314	-2.2917	-0.424996	-1.36962	-1.10994	-0.122634	-0.238106	0.939042	3.85019	-0.516208	1.85771
MGMT	-0.488029	0.994836	-0.410153	-0.878138	1.11815	0.0421715	0.0997113	0.0468305	0.58241	0.135152	1.06837	0.0618163	0.388411	-0.146031	0.78326	0.858966	-0.85086	0.0207892	0.253838	-1.2507	0.94305	0.0663258	-0.487836	1.18923	0.0740473	0.175028	0.214666	1.36847	0.600144	1.38691	0.308609
SCAMP1	-0.476475	0.053257	-0.604105	-0.271433	-1.84203	-0.276428	-1.30209	-0.163831	-0.147017	-0.188846	0.0582818	-0.220933	-0.398065	0.192436	0.309694	0.163969	-0.978725	-1.52393	-0.406267	0.402985	0.178777	0.116318	0.189103	0.207085	0.381261	-0.452757	-1.27001	0.072917	-0.315294	-0.704549	0.57707
XRCC5	0.317737	-0.251962	0.655037	-0.0250829	0.126883	1.06897	-0.140296	0.564955	0.0989589	-0.484701	0.0748869	0.0571271	0.0700186	-0.0612444	-0.0506766	2.1433	-1.8859	-0.122913	-0.0742365	1.70282	4.10259	0.917816	0.377913	0.443472	0.028198	0.173202	-0.937479	0.374018	-2.27333	0.567719	-0.290936
C4orf41	3.36058	1.19264	0.528932	0.654077	0.378991	3.21624	0.89514	0.431985	2.39662	0.445204	0.866977	0.268738	1.33541	0.251707	0.572937	1.54785	0.369116	2.39794	0.0538972	1.00381	0.647609	-0.000994407	-0.752937	0.459912	0.488036	3.66346	0.408139	0.381808	0.369581	0.281034	-0.581499
EPHB2	-0.591106	-0.0775276	-1.44074	-0.0194264	-1.0592	-0.386028	-1.45767	-0.0105724	-1.35527	-2.53544	-2.19935	0.329345	-0.357746	-0.270141	2.20636	-0.0627547	-2.07505	-1.9244	-0.742614	0.872065	0.534516	-0.113835	0.402553	0.920277	0.493411	-0.166864	-0.584144	-1.73687	-0.0498344	0.280282	3.51777
CENPH	0.0214414	-0.45745	2.49701	-0.945131	-0.659088	-1.56427	-1.46607	-0.370003	-0.407228	0.685427	-0.601807	-0.210575	-1.31663	-0.382593	-2.35342	-5.80074	-1.92182	-0.561364	1.25294	0.978433	-0.531619	-0.543428	0.645926	-0.746998	0.0849593	-1.37705	-0.239448	1.02485	2.71515	-2.86012	-6.50472
IL13RA1	2.45272	-0.0437809	0.0306094	0.549029	0.215216	-0.068754	0.143166	0.0509813	0.582234	0.209496	0.0845262	0.684637	-0.148055	-1.38796	-2.06967	-0.0425825	1.88807	-1.68368	-0.0400314	1.11645	-0.462123	1.5532	-0.546302	0.226924	0.551772	-2.14336	-0.254502	-0.494387	0.160085	-1.89021	-1.92121
RAD50	-1.01219	-0.538181	-2.08991	-1.76309	-1.55425	-1.11416	-1.99371	-0.178695	-0.484781	-1.291	-0.760247	-0.471828	0.294942	0.519082	-0.0200965	0.0138724	-0.538941	-1.22842	-0.515002	-0.490478	-0.571841	-0.506403	0.224248	0.0472039	-0.414304	0.329343	-0.357097	-0.389403	-0.910418	-0.06359	-1.06741
SLX1B	-0.159951	0.169864	-0.975223	-0.552865	0.523034	1.76512	-0.307903	-0.250327	-0.824229	-0.219916	-0.237394	-0.0616886	-0.511405	0.510476	-0.0953545	1.31534	-0.0528879	-0.908939	0.04599	0.293538	0.834642	1.12706	0.973511	0.415648	1.64016	1.04983	3.42363	-0.881044	-0.270409	2.46438	2.44616
SLX1B	-0.159951	0.169864	-0.975223	-0.552865	0.523034	1.76512	-0.307903	-0.250327	-0.824229	-0.219916	-0.237394	-0.0616886	-0.511405	0.510476	-0.0953545	1.31534	-0.0528879	-0.908939	0.04599	0.293538	0.834642	1.12706	0.973511	0.415648	1.64016	1.04983	3.42363	-0.881044	-0.270409	2.46438	2.44616
HELQ	-0.333923	-0.205861	-1.95739	1.02897	-0.0954474	-1.49749	-2.98375	-1.15551	0.085932	-0.727985	1.45831	-0.0292675	-0.0184944	-0.148865	-1.30875	1.52469	-0.260477	-0.133464	0.087233	0.784199	-0.162195	-3.95138	0.142609	-0.196751	0.601095	0.697993	0.0784332	1.06021	-1.38669	-0.584779	-3.88481
MNAT1	0.733818	0.538603	-0.706022	-1.65255	-0.0814618	0.50324	0.630125	-0.336096	-0.324972	0.335646	-0.263674	0.0908427	0.0834742	0.21319	-0.707289	-1.9889	0.0766648	0.851697	0.170995	0.529824	-0.255672	3.25032	0.716352	0.0766936	0.218065	-0.318977	1.23536	-0.419669	-1.22094	0.129138	-0.904159
MRPS36	-0.817978	0.771318	2.08931	1.72067	0.0936451	-0.326696	-1.51696	-0.438328	1.29557	2.25062	3.60633	-0.467113	0.197572	0.792957	0.369765	1.1236	-1.40183	-0.465106	-0.0676982	1.10145	-1.16	0.460272	4.11814	-0.777233	0.411702	-2.47554	-1.32562	2.10172	0.59157	2.28623	2.09658
WDR36	1.90816	1.50213	0.00515444	-0.0695373	0.707424	1.30219	0.375988	-0.083815	0.849363	0.36676	0.104868	0.056271	0.243538	-1.16105	0.973745	-1.55463	-0.150981	1.39714	0.408549	-0.376235	0.595214	1.33811	1.38029	0.848197	-1.27745	1.78478	0.701117	0.0609062	-1.62618	-0.083967	0.506974
CDC40	1.84496	-0.97393	0.360748	0.0346205	0.354822	-0.816079	0.0970443	0.617493	0.834794	0.665971	0.352273	0.692539	0.666731	-3.81267	0.461066	-1.77216	0.344934	1.08008	-0.024673	-2.67729	1.15188	0.797465	0.256056	0.710062	-1.18154	1.57946	0.547151	0.0868391	0.209636	-3.59289	0.940038
CDH3	1.78011	1.19708	0.600066	0.675379	0.427989	2.32125	0.528983	-0.337106	0.374811	0.47565	0.354319	0.0647579	0.072907	-0.945896	-0.346591	-5.91201	0.516859	1.48749	-0.117806	0.355637	0.485619	0.805468	1.5189	0.383093	1.30131	0.155393	3.92544	-0.307265	0.597501	0.561029	-1.54768
NDN	3.11978	2.33448	-0.795238	-1.45292	0.198937	5.32177	-1.39948	0.578644	3.64464	-0.111817	0.637685	3.9186	2.14978	-0.092165	2.93159	5.58241	-1.37474	0.271045	1.55298	5.06633	0.703974	-0.117745	3.76279	0.595784	3.67723	2.74314	0.137194	0.0316417	0.612763	3.07727	2.81395
ZNF431	-0.308943	-1.08536	1.23584	0.525928	1.20902	0.056904	-0.0883238	-0.0334422	0.00251568	-0.390895	-0.0117229	-0.0408789	-0.193032	0.106929	0.378137	0.083728	-0.645418	-0.29319	-0.0309915	0.361115	1.57241	3.53016	0.874642	0.176742	0.587482	-0.991356	0.649529	3.06256	0.0991996	3.61517	-0.623052
APC	-0.288345	-0.815123	-1.12444	-0.849884	-0.0789669	2.80971	-2.26423	-0.459362	1.35565	1.27995	-0.164773	-0.260259	-0.110418	-0.107313	-2.89271	0.821833	-0.379592	-3.70567	-1.82128	0.672697	-0.869712	-2.65995	-3.02352	-1.25063	0.558439	4.72162	2.70624	-1.9615	-3.8686	-2.01269	-0.356471
SLC25A37	0.218803	0.571091	-0.0714497	-0.212766	-0.125013	0.101004	-0.080692	-0.20045	0.254856	-0.133033	-0.182697	0.271849	0.26187	-0.243691	2.27581	2.19657	-0.213607	-0.472635	0.159169	1.40722	-0.0644811	-0.242145	1.61178	-0.136371	0.897012	-0.864829	-0.702768	0.342077	-0.0128867	-3.77608	-1.72953
DCP2	0.00119233	-0.196468	-0.00097322	0.615283	-0.188814	0.103669	-0.494343	-0.0852919	-0.57254	-0.08214	-0.36206	0.0450105	-0.229545	0.708953	-0.174835	-0.271557	0.797964	-0.202667	-0.0637987	-0.330973	0.413967	2.15928	-0.410947	0.410481	0.236255	0.99362	-1.43604	-0.615853	-0.0961109	0.123359	0.97607
BACE1	1.34006	1.41404	0.183577	1.18855	0.221581	0.72323	0.197374	0.0686402	2.21064	0.226794	0.313526	0.673822	0.382141	0.105269	0.243777	2.26695	0.856384	0.449347	0.243153	0.19959	-0.667003	-0.396625	1.41552	-0.501735	-0.0194234	-2.24725	1.58604	0.202449	0.522109	-0.496504	-1.60762
ZNF100	-1.16343	-0.40767	-1.48821	0.0255258	-0.800936	-0.354424	0.273647	0.0306832	-0.125521	0.0286884	0.0434111	-0.335125	-0.117917	-3.40091	-0.892589	-0.425838	-0.447703	-0.551386	-0.1159	-0.390278	0.372312	-3.93477	0.253305	1.65544	0.0283715	0.50143	1.1009	-2.43173	0.221993	2.60592	-3.9049
NSF	0.555632	0.510199	-1.05358	0.758798	0.542905	0.376713	0.451721	-0.144206	-0.0234275	0.242678	-0.194193	-0.198472	-0.771637	-2.81266	0.278678	-1.41493	-0.794554	0.799889	0.520498	-0.166026	0.608713	0.675156	-1.89704	0.227958	-1.81018	-0.277991	0.370851	-0.421522	-0.636566	-1.20915	0.231522
FAM65A	0.135063	1.47162	-0.756859	-0.543421	-0.0882581	1.30444	0.242127	-0.252406	0.284507	0.0679747	-0.152253	0.0652811	0.187822	0.449942	-0.167363	1.66723	-0.402738	1.15528	0.170294	0.892747	0.0255246	-0.267121	-0.0470586	-0.167667	0.621925	-0.127577	0.645039	0.0744816	0.776137	-0.0307617	-0.291111
HMBS	-2.18351	-0.108498	-0.0602426	0.0634207	-0.0448841	-1.72221	0.23349	0.1103	-0.250867	-0.226887	-0.144474	-0.105874	-0.234688	-0.869474	-0.29021	-3.87009	0.34566	-0.133589	-0.0165856	-1.93099	-0.193133	-0.741925	-1.69945	-0.179738	-0.15423	1.25801	0.493122	0.224157	0.19134	-0.375978	-0.597329
GCNT4	-1.42352	0.572719	-1.60855	-1.05409	-0.46706	0.562485	-1.25956	-0.170983	0.0549815	-1.78998	-0.345641	-1.1244	-0.951664	0.758907	-4.11454	1.78074	-0.760975	-0.834784	-0.749833	0.0545742	0.439185	-2.77459	2.11371	0.0309757	1.27381	-0.407721	0.481579	-0.455522	-0.281424	1.69258	-4.94427
DMGDH	0.420673	0.239388	-2.22252	1.48252	0.672998	1.77166	5.23042	-0.600617	0.531303	3.41632	-2.22304	0.330887	0.208376	1.28813	-2.9059	0.358114	2.78235	0.0191259	0.102137	0.430728	-0.716497	4.67325	0.361652	-0.839728	0.369996	0.891243	1.50677	-1.64832	-0.191918	-1.98965	0.892023
PAFAH1B2	-0.507094	-0.908856	-0.258485	0.277554	0.504865	0.570883	0.139026	0.112315	0.38025	-0.395439	0.821262	-0.143975	0.103848	-1.33998	-0.152058	1.67148	0.282006	-2.32132	-0.0456155	-0.32996	0.859522	-0.520892	-1.02519	0.226151	0.022396	-1.02998	-0.031552	-0.646364	0.464412	1.37171	-0.102717
ASMTL	-2.41448	-1.51496	-0.161062	2.2518	2.71628	-3.03923	3.79415	0.481729	-1.81261	2.71771	1.76487	0.618363	-0.619245	-1.22477	-0.525406	-6.39974	-1.87666	-0.116773	1.40446	-0.101508	3.98537	4.87592	-3.60126	2.5165	-0.434647	0.36355	-1.03575	-1.89918	4.77211	0.703785	-3.58634
ZFP106	-0.337957	0.582355	-0.483099	0.392912	1.44198	-0.0952831	0.57871	-0.508569	-0.0418118	-0.370466	-1.14955	-0.0592213	-0.202621	0.178018	-0.973463	-0.0442285	-1.25699	0.422546	0.730897	-0.244566	0.99269	2.7305	-0.643705	0.465636	-0.198795	0.833386	-0.0523948	-0.617412	-0.728517	1.36488	1.35013
WRN	0.243957	-0.845096	-0.250459	-1.5017	0.60122	-0.381291	-0.425172	0.703989	0.179817	0.850978	0.695379	0.219691	0.170285	0.945876	1.95694	0.325652	0.856505	-0.479301	0.180984	-0.812907	1.30335	1.82787	-0.563581	-0.137294	-0.843328	0.16771	-0.754191	0.512747	0.566166	0.122642	0.446896
ATP6V1F	2.22119	2.77981	6.0816	3.88901	6.85838	1.85061	7.44144	0.424266	-1.68202	-2.7459	-5.10499	-1.63608	-0.0884033	1.33259	-5.75115	0.928487	5.50778	1.47864	0.416805	1.20008	-1.81089	7.72528	1.92312	0.327484	2.01017	-2.52369	0.435134	0.242235	4.97649	-1.82301	-7.19198
MCC	0.419036	1.27907	-1.17819	-0.333714	0.00110282	-0.780941	-0.382083	-0.264076	-0.0812347	-0.815294	-0.365616	-0.0513652	-0.0555925	1.67001	-0.356094	1.4222	-0.930263	0.526279	0.359969	0.89025	-0.154711	-1.10037	1.96977	0.012186	0.514973	-0.51986	-0.137203	-1.34721	-0.122835	-0.529004	5.03882
BIN3	-2.27189	-3.14557	-2.99319	-0.731293	-0.0711564	-0.748163	-0.046979	0.573192	0.703252	-0.0075089	0.760279	-0.0846486	0.383303	0.946989	2.59309	1.10329	-0.127394	-2.86488	-0.764721	-0.62887	0.836111	-0.171271	0.135681	1.58801	0.257963	-0.61476	-1.16876	0.512339	-0.031132	4.71153	1.81187
C2CD2L	0.250236	-1.32018	1.76712	1.13115	0.136221	0.353283	0.870082	0.00338402	-0.544896	-0.0699874	-0.0491249	-0.67089	-0.61525	-0.0171898	3.94494	-0.749358	0.573835	-0.336707	0.0591221	1.28775	-0.0305484	1.19202	-0.61001	-0.129414	-1.30981	-0.608687	-0.587139	1.39464	-0.0570836	1.17308	-0.274714
SLC39A14	1.8512	3.18571	0.280811	-0.587378	0.890968	1.57245	1.53273	-1.93311	-2.06533	-2.12424	-3.08907	0.210677	-0.457476	1.3581	-3.64729	0.626047	0.1092	3.84571	0.0480855	1.14581	-1.4558	4.31904	-4.44202	0.0705729	3.06362	0.0474133	0.615051	0.202287	0.44128	-0.507439	-4.20466
BTBD7	0.0378562	-1.24608	0.460521	0.4588	0.43355	0.0481673	0.544512	-0.342485	-0.360864	0.518218	-0.345905	0.136056	0.078177	0.669987	0.0771785	-0.495805	0.422458	-0.428721	-0.330161	1.46219	-0.34274	0.47194	0.173113	0.373789	-0.936762	-1.28171	0.247667	0.391454	0.516464	-0.778034	0.394212
MAP2K3	0.423196	1.26674	0.419468	-0.18697	-0.989581	0.0808065	0.0171285	-0.037657	-0.398491	-1.028	0.243549	0.0984679	0.0325817	-0.963056	0.628682	3.74883	-0.871679	0.368478	0.212783	0.899812	1.30426	3.84718	0.275332	0.45845	0.0483164	0.507299	-1.22286	0.127844	1.20325	1.24116	3.47315
NIPA1	-1.06869	1.23532	-0.0915525	-0.0798676	-0.464486	-0.583761	-0.510339	-0.171716	0.105582	-0.0294341	-0.138411	0.0436099	0.0406643	0.482653	-0.0141926	2.05921	-1.21621	-1.49909	0.00454441	-0.384934	-0.0979869	-1.19887	1.58536	0.495607	2.00527	-0.831358	0.908276	-0.117933	-0.508179	-0.148961	1.04122
PNKP	-2.65305	-0.175924	-0.158674	1.38925	1.49844	-0.287007	2.18927	-0.245848	-1.25616	0.225189	-0.00705769	-0.268232	-0.812815	-0.328005	5.34171	1.36508	1.34157	-2.28602	-0.256364	0.613775	-0.82357	0.412407	-2.44669	-0.616768	1.03658	-1.35847	-0.409614	-0.215673	0.136065	2.29761	4.58289
ZNF738	-0.0389542	1.03242	0.148698	-0.308557	0.00285905	-1.45307	-0.188196	-0.484696	-0.530096	1.33217	-1.2758	-0.335151	-0.27724	-0.601537	-0.00192882	-1.99239	0.690392	-0.351675	-0.390956	0.139026	-0.2787	-0.999841	-0.284465	-0.358636	-1.84331	-0.566226	-0.850902	-0.0554181	1.8808	-0.548407	-0.687745
ZNF738	-0.0389542	1.03242	0.148698	-0.308557	0.00285905	-1.45307	-0.188196	-0.484696	-0.530096	1.33217	-1.2758	-0.335151	-0.27724	-0.601537	-0.00192882	-1.99239	0.690392	-0.351675	-0.390956	0.139026	-0.2787	-0.999841	-0.284465	-0.358636	-1.84331	-0.566226	-0.850902	-0.0554181	1.8808	-0.548407	-0.687745
AASDHPPT	0.0413028	0.70133	0.0242961	0.208642	0.23794	-1.24332	0.0779739	-0.367584	-1.39985	0.238767	-0.351987	-0.438073	-1.12947	-0.528751	-1.18734	-4.77946	0.316339	0.194276	1.10716	0.805982	-0.872743	-0.705732	-0.980508	0.152046	-0.530295	-3.11071	0.0297646	-0.641361	0.204985	-1.09194	-3.88254
AC026495.1	-1.012	-1.80743	-0.0681768	-0.639101	-0.0768349	0.671854	0.401148	-0.00165877	-0.1976	-0.0205931	-0.152432	-0.543024	0.702296	0.0358856	-4.33615	0.863201	-0.13909	0.84247	0.427914	0.223661	0.540959	-0.247024	1.35295	0.616449	0.199818	-1.93728	2.03441	0.455424	-1.06061	1.20769	-3.24214
PHF11	3.12097	2.67524	0.397785	2.42445	0.148232	2.12484	0.572493	0.0168944	-0.76015	-0.0555068	0.000159557	-0.0755665	-0.265754	0.0385654	4.33822	2.83198	1.35919	2.3667	0.692097	0.585713	0.273015	-0.251462	0.81319	-0.0793863	1.61457	0.451617	1.88681	0.162284	-0.0353894	1.44819	0.902337
MIER2	-0.355822	0.385449	-0.991561	-0.800338	0.133165	0.503148	0.0157911	0.252192	-0.29581	-0.371212	-0.491153	-0.325592	-0.24561	0.301477	2.86931	-0.0395982	0.316022	-0.109761	0.363697	0.658164	0.198904	1.87896	-0.171944	0.254252	-0.204906	-0.144652	-0.260597	-0.654328	-0.342434	0.0974147	1.44394
TREX1	0.0577393	2.77195	-0.069908	0.216181	-0.115754	1.61429	0.618003	0.00946561	0.287533	0.0902367	0.0926447	0.0134669	0.128019	0.0478268	4.16938	2.77956	0.837065	0.312025	-0.409963	2.69313	-0.172585	-1.4078	3.15564	-0.104393	1.53148	-1.20298	2.07789	0.639217	-0.0265487	-0.269702	-0.020538
TREX1	0.0577393	2.77195	-0.069908	0.216181	-0.115754	1.61429	0.618003	0.00946561	0.287533	0.0902367	0.0926447	0.0134669	0.128019	0.0478268	4.16938	2.77956	0.837065	0.312025	-0.409963	2.69313	-0.172585	-1.4078	3.15564	-0.104393	1.53148	-1.20298	2.07789	0.639217	-0.0265487	-0.269702	-0.020538
AC011494.2-2	-3.61762	0.910461	0.4701	-1.13369	-0.645245	1.12552	-1.96403	2.85396	2.51968	1.3406	0.933017	3.78355	2.87544	-0.171401	4.04663	2.42934	0.365356	-5.16723	-2.95841	-1.8008	0.137238	-2.92528	2.33154	0.340765	-2.11415	4.9625	-6.42764	-0.575767	-0.0126506	0.989472	4.77642
PGGT1B	0.0949508	0.12286	-0.381272	1.37213	3.27376	-0.0371949	0.290072	0.0568384	-0.0716395	-0.687876	0.0850589	-0.0592329	-0.101544	-1.84242	-0.0933594	1.82314	0.25054	-0.167153	0.170345	0.263243	0.189085	-1.12656	0.707447	0.355284	0.0501522	0.452031	-0.0644681	-0.520537	-1.73717	-0.361574	-2.50111
ATP5L	-0.795989	-0.0509785	-0.134418	-0.549794	-0.0425228	0.487811	-0.0655744	-0.301377	-1.8907	-1.79539	-0.832987	-0.157641	-0.0430659	-0.0528713	-0.012961	0.285976	-0.890933	-1.0605	0.400765	0.520323	-0.166408	-0.315326	0.835693	0.238631	0.119263	1.06595	0.802017	-0.214238	-2.17809	0.0136167	-0.258864
ZNF474	-0.24077	-0.169371	-0.0604242	-0.173393	-0.0682247	-0.152249	-0.361288	-0.25189	0.415939	-0.0344349	-0.161229	0.373299	0.412191	0.169796	0.175151	-0.165665	-0.500774	-0.122526	-0.243801	-0.225473	-0.330905	-0.154936	-0.029759	-0.0501341	-0.0954743	-0.0373759	-0.386235	-0.186182	-1.21167	-0.611094	0.652401
TRIM36	-0.317887	-0.00239036	-0.267594	0.664313	2.86152	-0.955371	-0.722327	0.0243505	-0.253706	-0.320957	0.0299653	-0.0724694	-0.209928	-0.280605	0.242705	0.339707	-0.178217	-0.0330786	-0.0708992	-0.290852	-0.768679	-2.30721	-0.0240848	-0.595064	-0.128205	-1.20261	-0.533811	-0.0313829	0.154034	-0.543611	-0.62648
RNF152	0.41826	-2.7513	-0.458236	0.0131039	-0.808339	0.327745	-1.2158	-1.90872	-4.69178	-2.5758	-3.23801	-0.0701215	-0.300245	2.25065	-3.6261	-2.23262	0.33613	-2.04393	0.800038	1.44371	0.0688375	0.187105	-0.516939	-0.548417	1.69452	-2.91955	0.385131	0.13758	-0.700393	0.713065	-4.1968
CAMK4	-0.399236	0.56332	-0.998564	0.134281	-0.227705	1.16116	0.836729	-0.192692	3.21047	3.9906	3.87661	-0.0195165	1.56704	1.40527	3.40001	0.8379	0.667173	1.69043	0.0134261	0.345683	-1.77588	-1.85604	-0.136356	0.0201144	1.0052	2.20158	0.456833	-1.01841	-1.71158	1.24287	2.341
EBF2	-0.516176	0.536641	-0.119012	2.9224	2.16537	1.18343	1.60419	-0.787609	0.0113586	2.06458	0.842031	0.188817	0.0571449	0.273525	-2.00198	-0.113436	-0.788822	1.78995	0.25923	-0.41191	-1.17756	2.94351	-0.58912	-2.16684	0.162063	0.00239241	1.85249	0.411438	0.15764	-1.46046	3.40647
HSPA8	-0.364065	-1.81326	-0.125214	0.372337	-0.0012799	-0.0184913	-0.217576	-0.263003	-0.678104	-0.0860132	-0.14206	-0.073583	-0.524218	-0.082013	-0.0115102	-5.70515	-1.18075	1.73553	0.986333	-2.71371	-0.126563	-0.305613	-3.77937	0.373532	-1.55925	-0.016566	0.837681	-0.830213	0.584791	-0.061409	-1.84645
GPR98	0.220073	-0.476248	0.66434	0.590864	0.0872821	-1.68745	0.978376	0.302156	0.116275	-0.212377	0.824018	0.011839	0.0635313	0.20215	0.721304	0.288515	0.437701	0.515631	0.146341	0.894309	1.27624	-0.179721	1.76983	0.892849	0.38641	0.637465	-0.281964	-0.0694557	0.868949	1.16005	-2.21347
UBE2V2	3.60553	1.31549	-0.200534	-0.0351283	-3.17132	2.5585	-1.33302	-0.217041	1.91157	-0.848481	1.34048	1.60688	1.76687	0.460465	8.66889	-0.0359234	-1.12491	3.8303	2.46231	-0.335595	-0.635388	0.416362	0.711848	-0.0930126	-0.686603	3.41785	1.16136	-0.59759	-2.88119	-5.90223	9.36312
HISPPD1	0.00696335	3.12596	0.0349001	-0.191753	0.246735	0.554591	0.28707	-0.11364	-4.66024	-0.517062	-0.565187	0.921094	-1.98004	0.0838421	0.649072	0.537289	0.169156	1.94649	1.95528	1.0744	0.283169	-0.196045	1.71565	0.226372	1.66665	-2.75617	1.64034	-0.673198	1.23347	-0.205042	0.0610968
GTF2B	-0.299227	-0.199708	-0.274171	-2.06625	-0.12448	-0.168566	0.388291	0.0697973	-0.32031	-0.0454211	0.040103	-0.29507	-0.295358	-0.027015	-0.169763	-0.160296	-1.11762	0.612368	-0.286219	-0.203803	0.0388697	-0.996028	0.390637	-0.273431	-0.212075	-0.325405	-0.227829	-0.76585	-0.0894446	-0.918059	-0.273779
KIF13B	2.40831	2.52694	0.409404	-0.0453443	-0.107104	-0.789866	0.498427	-0.0291546	-4.20877	-0.575464	-0.60411	-0.440422	-0.501714	0.624956	-3.2836	2.49641	0.32834	-2.2667	-0.393116	3.13704	-0.343977	1.03598	-0.439992	-0.0967044	3.16548	-3.39194	-0.238738	0.320459	-0.312521	-1.59652	-2.02114
AP3M2	1.17762	2.78135	0.0792897	0.540454	-0.092178	3.35731	-0.0518153	0.425823	1.70121	0.396644	-0.0230251	-1.2065	-0.240172	0.920552	2.03193	4.72287	1.0139	-0.497161	-1.10315	1.10044	-0.126972	-0.0802486	3.23525	0.828599	1.31138	2.26847	0.176772	0.379437	-0.29138	-0.201854	5.65228
ENC1	-0.826684	0.0644266	-1.92223	0.227175	0.0674963	-2.27982	-0.175645	0.00651036	-1.23767	0.0182394	-0.0461254	-0.454988	-0.236016	-0.0881951	-1.3787	-7.02487	0.0546254	1.56065	-0.217163	-0.285781	0.0745338	0.337745	-0.981375	0.25392	0.670666	-1.11498	-0.965986	0.417014	0.616752	0.111074	-3.77614
NFATC1	5.82607	4.18323	3.74685	1.5555	2.16586	-1.19733	2.81407	-0.092572	3.60835	4.0762	1.93213	0.228196	0.552396	1.3579	-0.372567	4.94383	-0.13874	6.78454	2.91496	1.65066	-1.84911	-2.84567	-0.0665699	-0.693442	1.78915	-2.84524	3.22148	4.25066	-2.66549	0.834614	2.02233
MAPKBP1	-0.308719	-0.0905999	-1.61368	-0.828875	-0.201885	0.468281	-2.48084	-0.492002	-2.27827	-2.47835	-2.33665	-0.674779	-1.59573	0.450181	-1.82097	-0.35502	-2.99784	-0.164266	-0.191853	0.345222	-0.375863	-3.18526	0.309425	-0.160826	-0.282765	-0.0110833	1.74803	-0.535752	-2.25791	0.0728723	0.872087
ATRX	0.916744	0.444466	1.16378	0.973454	0.979747	-2.40386	0.601522	0.494776	1.61709	1.56925	2.27284	0.415132	1.57206	0.69167	2.94459	-2.90041	-0.103458	-2.08381	0.156446	1.77086	0.141151	0.446875	1.72229	-0.153326	0.364005	2.37578	-1.45305	0.714195	-0.163261	0.263919	2.69264
NADSYN1	1.0163	0.150954	-0.462548	0.294825	0.151182	0.032039	0.275216	0.250633	0.252814	-0.401996	0.243762	0.334863	0.273481	0.314673	1.10641	-0.505516	0.0552293	0.231097	0.0853229	-0.971165	0.0728818	0.201411	0.186625	0.666934	-1.05488	0.236251	0.981554	-0.790005	0.314778	4.12692	1.11435
UGCGL2	1.19572	-1.81075	3.20564	-0.321208	3.15598	1.2036	2.37717	-1.47457	-0.278459	1.22573	-0.535647	-0.186562	-0.930803	4.14964	-7.69178	2.49738	1.8191	0.388432	0.753744	1.30083	-0.536342	5.0407	-1.75295	-0.78148	1.00116	0.118603	2.43116	-0.326324	0.431129	-6.64569	8.9729
DDB1	-1.59611	-4.1086	0.0368411	-0.37625	-0.0341872	-4.76346	-0.3423	0.0801799	2.79723	0.113524	0.597192	0.600911	3.63503	7.90978	4.16876	-5.40627	0.885248	0.134182	1.51225	-5.61531	-0.397137	-0.269619	-4.69142	0.966083	-5.71706	-0.704017	-4.19933	0.212147	0.166518	-6.54034	-3.37526
SNAP23	3.32404	-0.334955	0.433061	0.571914	0.412391	1.23203	0.815935	0.280437	0.419541	0.482996	0.210842	-0.125143	0.157111	0.398009	-0.317258	-3.44482	0.304982	3.3535	0.159069	0.636945	0.340861	-0.435464	1.5768	0.149266	-2.07913	0.904205	-2.29893	-0.365346	1.73843	0.224863	-2.13527
MTMR9	-0.16733	-0.293833	-0.201099	-0.461963	-0.00271278	-0.0179032	-0.351271	1.14639	1.37342	1.40317	1.69626	0.60564	0.423602	0.00781259	0.935472	1.13976	-0.318977	-0.445721	0.748873	0.658333	-0.00848414	0.608486	0.500622	-0.151718	-0.153931	0.749752	-1.06071	-0.212345	1.1596	-0.33267	0.748909
MAN2A1	1.51504	0.958791	1.33394	-1.1756	-0.955085	2.25208	1.33204	0.0271676	2.01304	0.0499054	0.207589	0.793391	0.847395	0.329484	0.252445	0.8748	-2.94868	2.21223	1.05016	0.455183	2.09681	-2.91078	2.49841	1.06462	-0.138971	2.11392	2.09332	-1.55787	-2.23741	0.111219	-1.72713
MUTYH	-0.128357	0.080731	-0.388152	0.228259	-0.147909	-0.14007	-0.759621	0.0149093	-0.137713	-0.0468253	-0.0486076	0.0070501	-0.0393413	0.02834	-1.8003	0.196319	-0.674173	0.042697	-0.0495588	0.0173274	0.028313	-0.280752	-0.484987	-1.24613	-0.418074	0.115497	-0.467487	-0.447233	-0.0838761	3.42866	0.290701
VPS39	0.63001	0.872375	0.490176	-0.908245	1.12465	1.10459	-0.830061	0.771018	0.980245	1.43144	1.46449	0.0100313	0.450711	0.0245943	0.744614	1.04767	0.209059	1.07555	0.658908	0.224209	1.73626	1.15171	0.292637	1.55965	0.000961657	1.01264	0.143224	-0.669325	0.389948	1.15926	1.51168
SMUG1	0.223282	1.04491	1.18224	0.553362	0.0152379	-0.673279	0.30705	0.001709	-0.599581	0.021728	-0.0546877	-0.155992	-0.216037	-0.0221961	-0.183614	1.60868	0.753145	-0.0969576	-0.491381	-0.208529	0.0292818	0.302908	-1.82942	0.201468	0.262769	-1.23621	0.212528	0.451668	0.320385	-1.4379	1.38977
ZBED1	-0.641643	0.248848	-0.291436	0.0310216	0.160461	1.14619	-0.0569548	-0.0265906	0.0193648	-0.0766098	0.169758	-0.486999	0.146956	0.483378	0.000967268	1.60814	-0.124676	-0.365211	0.11293	0.503373	0.0606	-0.396581	0.469592	0.0540656	0.45734	-0.619983	-1.9157	0.0910141	0.542596	0.427797	0.704331
MMS19	0.0759806	-0.237733	-0.084412	0.00226208	-0.0318765	-0.261936	-0.0457879	0.00403127	-1.45208	-0.0180844	-0.00377956	-0.0718479	-0.0212017	0.0206283	-1.42881	-1.30777	0.4122	-0.672018	0.10957	-0.371346	-0.124963	-0.0411363	-2.0677	-0.0136924	-2.33123	2.06711	0.544155	-0.210364	-0.0185757	-2.02397	0.37608
XRCC6	-0.263954	-0.565408	-0.97084	-2.83368	-1.69171	-1.22878	-1.21894	-0.382718	-0.316319	-0.301281	-0.233028	-0.241257	-0.207892	-1.9147	-0.663605	-1.50259	-1.87623	-1.06758	-0.119889	-1.52037	1.07917	1.87771	-0.709895	1.62028	0.312552	-1.01832	0.00547591	-0.0164945	-0.500663	0.870717	0.714973
CSNK1G3	-2.66689	-0.939631	-0.515184	-1.69971	-0.75565	1.56498	-0.823826	0.313618	-0.556029	-0.655661	-0.413734	-0.0740396	-0.100579	0.0706168	0.386844	-0.501912	0.606438	-1.55246	-0.278219	0.347933	0.0400907	0.0109119	-0.582416	0.123123	0.16015	0.415656	0.222396	-0.79986	-0.736994	0.499891	1.4048
RIC8A	0.598508	0.817976	2.83816	4.13796	5.12073	0.0102286	3.55098	-0.236249	-1.39296	2.29971	-1.11086	-0.444597	-0.653944	0.304932	-4.55403	1.4111	2.26404	1.21524	-0.0188208	0.750003	-3.7978	5.46931	0.0972858	-0.615382	0.42633	-0.573306	-0.151831	-0.349191	-0.164501	-0.573587	0.0460499
RAD17	1.31948	1.51077	0.506781	1.55545	-2.10229	2.10308	-2.13361	-0.186964	-1.99348	-3.65942	-3.7931	1.39672	0.0924851	0.731008	-1.93048	0.880139	1.64221	-2.11647	-1.67817	0.145826	0.538207	-4.13468	2.80254	0.0408525	1.03407	3.91428	-2.02856	-0.490603	-0.0167615	-1.90164	-5.37504
TXNL4A	-0.557265	-2.10654	0.459951	-0.384355	-0.365821	-1.20148	0.341867	0.0634214	-0.11202	0.248791	0.645717	0.93124	1.4855	-5.79534	2.13003	-2.95596	-0.667248	0.360297	0.568708	-2.5531	0.654354	0.00551582	0.969075	0.901381	-2.07957	0.866222	-2.44072	0.134526	-0.641331	-0.388774	-2.33639
CYB5B	-0.466393	-0.497153	-0.299497	-0.270393	-0.157902	-1.1191	-0.239567	0.393244	0.122125	-0.220135	0.479825	-0.13506	0.135459	-0.904502	-0.0219949	0.337614	-0.302692	-0.21059	-0.124953	-0.479385	-0.226333	-0.101949	0.300429	-0.169191	-0.431326	-0.1761	-0.197396	-0.338837	-0.309218	-1.19544	-0.0759974
CXorf66	0.942377	1.69327	-0.140577	-0.269113	-0.0861078	-0.661996	-0.209859	-0.156908	0.110171	0.709974	-0.102004	-0.111489	-0.124744	0.41965	-0.298744	2.2034	-1.20209	0.171854	-0.117998	0.381652	-1.1633	-1.54939	0.192054	-1.83131	1.16649	-0.244966	-0.8924	-0.256724	0.861257	-0.0350979	-0.083631
MYST3	-0.702171	0.0616563	-0.0555715	-0.214618	0.0174786	-0.708574	-0.363483	-0.17281	-0.496024	0.0265145	-0.145312	-0.021694	-0.189393	-0.454297	0.0260801	-0.194635	0.34319	-1.30943	-0.154581	-0.128234	0.193111	0.387181	0.231113	0.347158	-0.0515823	-0.404971	-0.556087	-0.0941868	-0.0471616	0.280574	0.595127
MED4	1.20611	-0.855454	-0.191159	-1.01948	-0.215078	-1.49382	-0.122834	0.00323458	0.2266	-0.144688	0.0744909	0.89959	0.192037	-1.78441	1.2943	-0.928835	-0.300151	0.171144	0.278034	-2.16696	0.279519	0.647837	1.00121	0.297231	-0.361057	0.507594	-1.67525	0.22411	-0.722067	-0.292742	3.16672
MBP	-0.162588	-0.193282	0.740799	0.567005	0.618518	-0.244701	0.9648	0.354217	0.00220794	-0.29828	0.378861	0.0381865	0.00170999	-0.321102	2.93664	0.356379	0.597713	0.0669454	-0.0565439	0.0159806	0.847557	0.443669	-0.18412	0.643892	0.0402102	-0.115618	0.131627	0.460809	0.356455	1.89531	-0.227305
FBXL17	-0.610552	-2.00124	-0.157927	0.646842	-0.254168	-0.705302	-0.248454	-0.232633	-0.0192333	-0.278752	0.585925	-0.0252993	-0.149621	4.64987	-0.858021	-2.06461	-0.0276341	-0.0514907	-0.398899	2.34243	-0.238788	-0.133608	-0.015777	-0.0831505	-1.0014	-0.37623	-0.941211	0.435364	-0.1172	1.81169	-2.23548
TBC1D20	0.327685	0.0122018	-0.0445369	-0.346995	-0.462102	-0.6483	-0.225014	-0.0461185	-0.690217	0.0592454	-0.0447478	0.26633	0.268271	0.660178	0.452992	-0.813036	-0.620987	-0.670807	-0.426121	-0.46589	-0.252265	-0.0614198	0.232331	-0.0485646	0.124555	-0.618731	0.0521854	0.122903	-0.543946	-0.0207098	-0.504569
GEN1	-1.0214	0.280296	-1.64847	1.50331	3.8759	-1.07968	0.417143	-2.61362	-0.620503	-4.15888	-3.20858	-0.425599	-0.796603	0.400035	-0.0418692	0.615007	-1.10798	-0.657798	-0.443037	0.3002	-1.19717	4.32318	0.99721	-0.928994	-1.28634	-0.404843	0.884818	1.33976	-3.48083	0.158914	0.912805
C10orf59	1.87826	1.00483	0.532196	0.966918	0.236767	2.83182	0.299016	0.27988	0.287656	0.0212213	0.2133	0.345701	0.8601	-2.31271	3.3122	-0.985434	0.0700463	1.78727	0.422615	0.0205524	0.124174	0.188186	0.0351786	-0.324789	0.148583	-0.603406	3.45627	0.120716	-0.94357	-2.25135	3.1261
RAD23B	-0.201392	0.385149	-0.24392	-0.613976	-0.567254	-0.943479	-0.492096	-0.163403	-0.43829	-0.146335	0.0110957	-0.16601	-0.228786	0.359607	-0.985719	0.596878	0.54223	-1.04218	-0.188688	-0.141699	0.407491	-0.409487	-0.0299249	0.0713616	0.976702	-0.919987	-0.0350956	-0.0850448	-0.390241	-0.170226	-1.6227
NIPA2	-0.339872	0.447762	1.35331	1.61461	1.05979	1.29214	1.49386	0.15376	0.50106	0.319722	-0.719732	0.943047	0.53656	-0.346388	-0.282295	-0.713955	0.518256	0.536137	0.370199	-0.0448913	0.43428	-0.0430927	-0.384425	-0.228526	0.48159	0.575258	1.61132	-0.109936	-0.643276	-0.170098	-1.27537
CHD1	-0.632532	-1.32623	-0.749641	-0.144308	-0.471073	1.22367	-0.601298	-1.39602	-2.28703	0.914979	1.0032	-1.15302	0.37092	-0.164532	-0.275078	0.603596	0.10211	0.893032	0.426499	0.297536	0.493523	1.47484	-1.07778	-0.0527761	0.739687	1.54959	0.683491	-0.233898	-0.602811	1.24622	2.23014
UTP15	0.307918	-1.8942	1.63423	-2.15191	0.183206	-1.31794	1.6034	0.0960103	1.05572	-0.204404	2.38255	0.40258	1.42772	-3.30239	0.909958	-3.63301	1.55005	0.0253744	0.753955	-3.32195	0.684342	3.32022	-1.15267	1.91768	-4.96228	1.34893	-2.26225	1.633	-1.8102	-0.741399	1.34582
MGAM	-0.198925	0.0375771	-0.484484	2.55388	0.0303482	0.565381	0.325071	-0.58084	0.00483219	-0.498332	-0.52712	0.00648122	0.0247461	-0.248211	-0.0483278	0.272816	-1.00812	0.00976765	-0.0323645	0.426393	0.00659781	-0.7905	0.0422987	0.0403493	0.33493	0.0276155	0.420799	-0.559007	0.491162	-0.0892344	-0.257946
ANKRD49	-0.86442	-0.333839	-0.624925	-1.73018	2.70778	-0.334658	-1.10986	1.58164	1.47665	1.82336	1.83551	0.561879	0.939685	-2.98708	0.728553	3.04292	-0.0296839	-0.451606	-0.065388	0.022241	0.40638	1.61101	-2.20848	0.81018	-0.56227	0.0408789	-2.59223	0.406756	3.49731	4.45273	3.16389
ATP9B	-0.109461	0.244907	-0.120565	0.484434	-0.114363	0.557147	-0.0644867	0.386138	0.285625	0.345115	0.346968	0.0531923	0.159386	0.378395	3.25521	1.24586	-0.0191473	-0.130053	0.172945	2.77059	0.838848	1.46125	1.38876	0.497604	3.01651	-0.0870895	0.66306	-0.493217	0.533562	4.72668	1.48064
SAMSN1	0.0680979	0.0227182	-0.350571	0.235958	0.197532	-0.256159	-0.34832	0.220259	0.0163045	0.264519	0.205077	0.210624	0.0941606	-0.574496	0.0590931	0.355421	0.198786	0.213052	0.0820707	0.200031	-0.548144	-0.396228	-0.322156	0.159355	-0.435113	0.00653503	0.550628	0.303506	0.140657	-1.55135	0.0702414
MIZF	-0.0830423	-0.0954212	0.518312	-0.197154	1.57715	-0.237973	0.531675	0.501484	0.610018	1.45042	1.10115	-0.177441	-0.225086	0.38039	-0.173715	-1.0101	-0.00541384	0.434105	-0.220317	-0.353316	1.64261	1.98866	-0.704353	1.46639	-0.000905665	0.495299	-0.0533524	-0.257275	0.619563	2.23496	1.39042
PARP2	0.573632	0.0101466	-0.189514	-0.396019	0.0322884	0.410599	0.00173668	-0.193228	-0.501014	-0.0640366	-0.334576	0.704961	-0.474002	0.0208398	-0.0856851	2.01999	0.00900449	-0.384002	-0.34907	1.64381	-0.288894	-0.157083	0.354755	-0.518438	0.154809	0.0676955	1.00793	-0.1095	0.368254	0.0398952	-0.219491
SGCZ	-0.0263412	0.504713	-0.506556	-0.206185	-1.60426	-1.90914	-0.3883	-0.0501797	-1.8098	-0.305012	-0.175087	-0.79488	-0.904062	-0.388162	-2.70175	-3.40781	-0.217152	-1.00834	-0.84917	1.11676	0.000145136	-0.483675	1.96244	-0.578272	1.93327	0.690901	-0.946549	-0.309361	-0.136621	3.54248	-0.23475
ZNF12	0.491814	-0.810258	0.370008	0.374556	0.43677	0.641763	0.39837	-0.288173	-0.0801332	-0.282213	-0.168553	-0.0410413	-0.426612	-0.316526	-1.51714	-5.0281	0.390542	1.48565	-0.286438	0.640544	-0.340009	-0.283539	1.4425	-0.327884	1.27247	-0.0525689	1.80861	-0.266165	0.482765	0.234828	-4.84805
GSR	-0.958332	-0.737402	-0.138816	-0.138578	0.0196204	-0.265712	0.547159	0.326348	0.412915	0.313139	0.996104	-0.210362	-0.140459	0.316816	-0.759142	-0.163443	0.732815	-0.310098	-0.0167438	-1.21531	1.71385	1.61519	-1.40003	1.51894	-1.71958	-0.0508879	-0.391302	-0.796569	0.304959	0.327306	1.3984
R3HCC1	0.0324269	0.364962	3.0907	3.68902	3.89386	0.521695	-1.0162	1.4227	0.0859766	-4.85954	-2.03679	-0.0447897	-0.404378	-0.507181	0.946153	0.877806	-0.465423	0.614253	-0.148774	1.11351	-4.51142	3.1885	0.891165	-0.514734	0.631849	-0.418969	-0.0206395	-0.700889	0.30866	-0.534903	4.69996
LRP1B	1.45903	0.0576678	1.28695	1.42367	1.4562	0.881765	1.75943	0.476378	1.29406	0.245151	0.495053	0.378543	0.034318	0.131463	4.15266	-0.122155	-0.534061	1.69796	0.084992	-1.7115	1.76085	0.632875	-0.856232	0.459203	0.132913	2.28945	0.0674791	-0.421012	0.357189	2.0997	1.1305
NUP160	-0.879762	-0.284874	0.0541831	0.202891	0.0236141	0.0830555	0.0161549	-0.460504	0.67484	0.255134	-0.421716	0.0495055	-0.107344	-1.89668	-0.188438	-0.155375	-0.387429	-0.0832995	0.287266	-0.83912	-0.597321	0.15079	0.0260572	-0.545654	0.0180131	1.33709	0.133559	0.289992	0.06225	-1.64979	0.0885814
ZNF486	1.25209	0.0106529	-0.693804	-0.0295629	-0.068877	-0.738773	-0.287217	-0.317134	0.365209	0.866932	-0.545592	-0.772952	-0.85784	0.970738	-2.29604	-0.19469	-1.37275	-0.282578	-0.532361	0.414256	-0.586853	-0.161548	2.5843	-0.230041	1.41952	-1.45378	3.06336	-0.330615	-0.106727	0.361459	-3.7267
BET1L	-2.38399	-0.158683	-0.434088	-0.0824902	-0.108742	-1.97525	-0.242601	-0.171755	-0.955358	-0.307474	-0.246382	-0.0404132	-1.45531	0.150664	0.0579575	-1.64159	0.666179	-3.44142	0.785405	-0.355985	1.13786	-0.602051	3.24726	1.09768	0.198726	-2.08814	-0.298972	-0.137425	-0.0849744	0.869397	0.444644
AC069282.6-201	2.6158	0.117154	2.67745	1.98796	0.414695	-0.219116	-1.60392	-0.235878	1.77783	-0.760025	-0.437487	0.109012	0.383913	1.07554	-0.93508	0.866681	0.823982	-0.529023	-0.843827	0.434751	0.329938	-2.20279	3.01791	-0.278592	0.123004	0.0396151	-0.509182	-0.474202	1.87129	1.92912	-4.64887
E2F4	-0.056451	-0.0547774	0.103406	0.163224	0.0491417	-0.0768634	0.141452	0.294947	-0.0506815	0.0995242	0.162359	-0.341126	0.455711	-0.0254394	-0.303541	-0.329971	0.3039	0.479893	-0.322768	-0.154365	0.309164	0.144089	-0.154261	0.0604482	-0.590961	-0.34949	0.598722	0.17392	0.245412	1.50758	1.21348
EBPL	1.25039	1.11185	0.516192	1.20284	1.83492	1.29863	1.08381	-0.937091	-0.135034	-1.53746	-2.85831	0.391474	-0.0364454	0.495523	-3.78719	0.946398	0.294861	1.54706	0.631556	0.867783	0.5082	0.163598	1.41131	0.168788	0.831449	1.67976	0.861184	-0.444631	-1.30223	0.540499	-1.5103
C19orf40	0.296939	0.556816	0.531143	0.748431	-0.358493	0.693339	0.283333	-0.0786206	0.0450476	-0.216613	-0.968537	0.00311213	0.000139189	-0.756696	-1.03814	-2.03716	-0.0207687	-0.203427	-0.0197886	0.723846	0.402456	0.15691	0.330709	0.237881	0.314449	0.0254482	0.390395	-0.00805843	1.08083	-1.73815	-3.1887
CETN3	0.929069	-1.9396	0.180924	0.110691	-0.0481303	0.251484	0.0829604	0.0102167	-1.49487	-0.0928963	-0.0638038	-0.887144	-1.52749	-0.0239144	-0.314205	5.05112	0.0281452	-0.818152	0.811932	0.0204681	0.00174433	-0.265045	-0.148098	0.0731295	0.623668	-2.91997	3.44916	0.0824382	0.330475	0.914213	-2.09532
NRIP1	0.418273	-1.78726	0.844401	1.64444	0.547528	2.05571	0.202051	0.16847	0.188672	-0.454954	0.292099	0.358041	0.627336	0.157409	-3.63678	1.546	0.257768	0.92212	0.224249	0.213137	1.62081	0.741639	1.14548	0.609534	2.28018	0.219259	5.55355	0.192075	-0.332328	0.317293	-2.19124
KIAA0174	0.556816	-0.421605	-0.134251	5.55135	2.96693	0.0711742	1.24441	2.98582	-0.506756	1.6816	2.51182	-0.449048	0.029075	2.12162	0.438333	0.0534243	-2.44627	0.223281	0.156326	0.0316389	-3.99997	0.955747	0.112694	4.86413	0.379054	-0.442555	-0.378186	-0.0482829	2.33359	-2.07551	1.53465
MYOM2	-0.873336	-0.0288928	0.428117	-0.319246	-0.345481	-0.526563	-0.309025	0.469069	1.37184	0.528783	0.623147	1.00853	1.81331	2.10855	5.12634	1.30878	-0.319862	0.843875	0.708907	-0.0898939	-0.356335	-0.263778	-0.0686599	0.421625	0.429911	-0.0906393	-0.0429167	0.44058	0.530234	-2.49313	-3.73257
FAM48A	0.607113	0.71351	-0.146116	-0.0393415	-0.283693	-0.15525	-0.032609	-0.296332	0.0338005	-0.29751	-0.342709	8.90521e-05	-0.0979402	-0.242657	3.56821	0.114083	-0.0164571	0.371448	-0.0337311	0.076153	0.529684	-0.244114	1.45554	0.360283	0.434179	-0.0745033	-0.334627	-0.359655	0.418032	4.70075	1.21867
GTF2H5	3.25213	0.416898	0.483912	0.440504	0.375073	2.23948	0.419955	0.113675	-2.16104	0.023385	-0.0536527	-0.0174142	-0.523733	-0.0107177	-0.621898	-1.02537	0.364913	3.1968	1.60462	-1.43939	-0.140036	-0.214463	-0.0427828	0.0720581	0.650808	1.17134	-3.71763	0.440593	-0.0533514	-0.506808	0.187054
VPS26B	-0.639342	-0.392746	-0.721403	-1.2036	-0.0552366	-0.371518	-1.44933	-0.572266	-0.188147	-1.48964	-1.06908	-0.140168	-0.167925	-0.046347	-0.518455	-0.171932	-1.14724	-0.373971	-0.194457	-1.15896	-0.634168	-2.61185	-0.743604	-0.00964479	-0.799843	-0.0401992	-1.25519	-0.362272	-0.0285626	1.49506	-0.888
RPS23	1.18782	-0.46189	-0.275004	-0.441092	-0.0824396	-0.744015	-0.0775067	-0.296834	0.306557	0.317045	-0.132544	0.729814	1.61765	6.8235	1.83857	-1.26917	-0.0924292	0.231603	1.71591	1.20756	-0.135947	0.718679	0.633571	-0.168068	1.2424	-0.513309	0.0659473	0.316418	0.359819	-3.46706	2.16963
FDXACB1	-0.230727	-0.750718	0.367108	0.374045	0.676893	-0.228117	-0.153127	-0.22879	0.384404	-0.232182	-0.110507	0.609082	-0.354553	0.463883	0.147013	-0.183396	-0.338511	-0.162008	0.372876	-1.10528	0.716024	0.629815	-0.309787	0.746755	-1.47056	-0.222421	-0.574081	0.620943	-0.176013	0.747405	-0.0687392
FANCE	0.0999161	1.16357	0.462455	0.45968	-0.192455	0.213253	-0.162594	0.304904	0.109583	-0.246356	0.349426	-0.324342	0.322131	-0.260664	0.657161	0.139772	0.706645	-1.02969	0.15605	1.68899	-0.130053	-0.125311	0.420179	0.812056	0.468967	-0.736397	0.820352	0.651203	-0.270992	0.54664	0.36455
TRIM16	0.799899	0.360135	-0.0519975	0.346531	1.86924	-0.168635	0.397763	-0.0653299	-0.399048	-1.63441	-1.21815	-0.0261429	-0.490019	2.81128	-2.95719	1.05677	0.58713	0.377157	-0.250295	1.332	0.285545	-0.876147	0.407233	0.211538	0.294128	-1.80152	0.253924	-0.648227	3.82258	1.49395	1.69865
C13orf1	-1.8749	-1.63003	2.80939	2.01563	-0.511274	-2.51929	2.91649	0.0893159	1.02424	2.58308	-0.148787	-2.53829	-1.03073	0.130578	3.10876	1.20344	2.0021	-1.30848	-2.56678	0.600171	1.03829	-0.345512	2.65952	0.836241	0.252895	-0.474453	0.29422	0.816127	0.0796498	0.320203	-2.25743
ZNF259	0.213812	-0.369166	0.0696983	0.186059	0.120313	3.31149	-0.532086	0.181198	2.4599	0.130814	0.237062	0.175456	0.240937	0.0438379	0.11968	1.12014	0.0723425	1.57588	0.856112	-0.410803	-0.52876	0.207968	0.275813	0.0122596	0.98368	0.663484	-0.0395365	0.051171	0.322771	2.03939	2.34637
NRN1L	-1.65244	-1.49786	0.087128	0.149745	1.31401	0.149288	0.279572	0.130656	1.70477	-1.10407	-1.02926	-0.637058	0.235305	0.833582	-0.315554	-0.875121	-0.628768	-0.430592	-0.518074	-0.731285	0.120711	2.1303	3.45978	0.549364	-1.78215	0.181952	2.04348	-0.574433	-1.58341	0.798137	0.87611
TMEM171	0.128936	0.0234034	-0.188869	0.322542	-0.430628	0.577567	0.279719	-0.333338	0.11114	0.419191	-0.433386	0.204583	0.190039	0.0022741	0.114934	0.64994	1.84182	0.0720689	0.254601	0.0407009	-2.08746	1.82662	0.0471072	0.745093	0.335851	-0.555526	0.163209	1.54051	-1.19105	0.884994	3.54678
MTUS1	0.767039	1.20495	-2.51605	1.5303	0.820112	-0.264026	-0.0362889	-0.483176	-0.031687	-3.38158	1.82407	0.467632	-0.127846	-0.55437	0.854073	-0.225432	1.00739	-0.0488798	0.607387	0.97368	-2.47601	1.72766	-0.0337654	-1.16921	0.539541	-0.132899	-0.259047	0.553997	-0.883578	-1.06358	0.509372
EFCBP2	0.0292441	1.45019	-0.00984357	-0.210437	-0.0863238	0.107538	-0.290721	-0.184162	0.0336742	-0.187386	-0.0225913	-0.250821	0.0941555	0.00593422	-0.0694414	0.164303	-0.0443534	0.0484893	0.0348482	0.371509	0.52493	-0.0378912	-0.836295	-0.226123	1.46296	-0.281969	-0.450853	-0.0999236	1.13804	0.4465	-0.468969
TUBGCP5	0.962868	1.74415	-0.158293	1.37412	1.05599	1.38923	2.73944	-1.01575	-1.41069	-1.71503	-2.17769	-0.358591	0.106589	1.19105	-1.58964	0.841671	1.35704	-0.302296	0.668252	2.7363	-0.217829	1.54287	-2.36376	-0.107753	2.21954	-2.42805	1.29815	-0.933987	1.30113	1.28681	-4.89597
RPA1	0.079645	0.402514	-0.380341	-1.20203	-0.678407	-0.332443	-0.416226	-0.526118	-0.176585	-0.829475	-0.515721	-0.470768	0.00354599	6.5024	2.40206	0.247196	-1.03673	-0.420854	-0.132823	-0.119573	-1.42279	0.330649	-0.269049	-0.84076	-0.372594	0.633717	-0.73025	0.196139	0.162382	-3.90465	2.45873
ZNF608	1.02435	0.0923286	-0.522668	1.92259	0.161379	1.07286	-0.5732	-1.61201	-0.160505	0.101051	-0.986536	-0.138212	0.156279	0.0197212	0.171898	-0.118291	0.985687	0.0467856	0.0847118	0.0956646	0.476605	0.252436	0.716973	0.0399871	0.0415176	0.252539	1.75572	-0.627076	-1.90599	-1.87987	0.238122
HIATL1	-0.222567	0.00498644	-0.258216	-0.310986	0.302592	0.0169209	-0.128494	-0.0927324	-0.0775989	0.0152873	-0.17748	0.00493828	0.00863756	0.877432	-0.334382	0.152275	-0.0711895	-0.08177	0.0150883	0.0946732	-0.0384043	-0.219873	0.0203715	0.0275386	1.13252	-0.0925013	-0.193576	-0.18077	-0.705337	0.309464	-0.246765
UBE3A	0.351749	0.564762	-0.286293	-0.218989	-0.204557	-0.0445398	-0.217009	0.422856	0.660041	0.551506	0.595583	0.188353	0.262565	0.115741	2.63186	2.01338	-0.276779	-0.196136	-0.020218	0.514467	-0.276999	-0.318581	0.613681	-0.304388	0.999145	-0.0719229	-0.888666	-0.301484	0.668028	-1.65505	-0.548438
AOF2	-0.156013	-0.219658	-0.264416	0.931638	2.81161	1.1924	0.162576	-0.610375	0.407246	-0.762358	-0.611292	-0.148266	-0.148055	1.06964	-0.855836	2.07747	0.121221	-0.0157926	0.437536	2.32149	0.0871205	-0.714994	2.5258	0.639254	2.23341	-1.34614	0.676394	-1.04544	2.71491	0.595132	0.213138
TAF9	0.179793	0.00198827	1.67842	1.59082	1.28636	1.86913	1.59702	0.216108	1.27753	2.34738	1.5243	-0.573437	0.548849	-0.355944	-2.85625	-0.179087	1.10273	2.76683	1.70642	0.634663	-0.465104	2.27853	4.27223	0.346407	1.29153	-0.0637704	3.46704	-0.467935	0.415141	-1.35647	-2.43181
OBFC2B	-0.320711	-0.292167	0.0802996	0.231202	0.208937	-0.164268	0.144935	0.318422	0.504385	0.281596	0.108624	-0.119517	0.494755	-0.918086	-0.267067	2.20065	0.208369	-1.50723	0.469466	1.04135	0.00722739	-0.891496	-0.191678	0.0555072	0.381966	0.837961	-1.03929	0.00968324	0.338272	0.671347	-0.363851
POLM	0.528048	-0.769192	1.10249	-0.157454	-0.0984456	0.270328	0.642369	1.47468	1.25812	1.88394	1.50137	0.521538	0.362236	-0.531445	2.00799	0.973851	-1.1032	-0.182297	0.0271247	-0.0779485	1.76608	-0.155917	0.00698668	1.57677	0.387652	0.419174	-2.25853	-0.101963	-0.260461	2.81533	1.33992
POLE	-1.30336	-2.61814	0.135813	-1.28061	0.627715	-0.302536	2.11963	0.113279	-0.176072	0.218236	0.338487	1.0009	0.612977	0.0553929	-2.31971	0.253629	-2.80339	-0.35949	-1.18597	-4.28969	0.450096	0.19985	-3.52043	-0.267098	-3.49498	0.322969	-2.05503	-0.367499	0.00792769	-1.31413	0.474631
CDK7	0.98201	0.0921506	-1.69885	-1.99484	-1.01634	1.66349	-0.215606	1.02452	2.4641	0.261677	1.66982	0.872763	0.844621	-0.309241	6.92504	0.285969	-1.11229	0.84273	0.139021	0.232769	-0.163383	-1.36223	1.54729	0.220167	0.307506	1.83174	0.212251	-0.553324	0.121448	0.425397	5.12157
MBD4	0.354681	0.0259211	-1.51555	2.3611	-3.35661	-3.53167	0.213372	-1.07859	0.229593	1.40119	-0.948763	0.0160876	-1.45872	0.501393	-0.186151	-0.722936	0.165446	-2.54913	-0.629898	2.0394	-0.589372	-2.94298	2.74071	0.0931392	0.770607	-1.46241	2.42438	-0.0246658	-0.327547	-0.151257	-1.08707
CSMD1	0.204992	1.58305	-0.154024	5.32561	-6.51032	-2.37289	-7.82366	-2.45634	-0.347158	-0.0503284	-4.87214	0.0527693	-0.586237	0.49241	-3.21121	0.929164	-3.20645	-0.108816	-1.26439	-3.20626	-2.23602	5.60039	-3.00469	0.864542	-1.97439	2.21319	-0.191434	-6.02205	0.512987	-0.638134	2.06728
GRAMD3	-0.0135202	-0.21187	-0.354813	-0.3445	-0.282583	0.798647	-0.327542	-0.314337	-0.0412865	0.362896	-0.252319	0.561386	-0.118035	2.02492	-0.384251	-1.49756	0.410256	0.771667	0.820195	1.08093	-0.206643	0.485195	-0.359839	-0.268109	-0.185224	-0.0657715	0.579826	0.387292	-0.199639	-2.15408	-0.816124
FSTL5	-0.988469	-2.05273	-0.56129	-1.21545	-0.10219	-1.02449	-1.67703	0.214171	-0.298396	0.107132	0.334194	-0.0747325	0.35078	1.07078	-0.895591	-1.08267	-0.826381	-0.519822	0.00856225	-2.57081	-1.99395	-0.142276	-2.20958	2.78664	-2.98296	0.179842	-2.04612	-0.524372	0.227914	-1.02707	0.0910301
RAD51	-1.92561	-1.19229	0.424985	-2.4777	-2.19066	0.90834	-2.97102	-0.118097	-0.397314	0.102115	-0.084086	0.0645981	0.0293515	5.62482	1.4281	3.68195	-0.355658	-0.634966	0.185465	0.704806	-1.8493	-0.540838	1.96199	-1.1666	2.67805	-0.773783	3.3389	0.0545988	0.265889	-4.87759	-1.62379
USP47	-0.304665	0.114983	-0.103088	-0.157167	-0.337352	-0.324537	-0.776493	-0.280129	-0.714488	-0.55655	-0.547343	-0.0643971	-0.368556	0.533463	0.473416	-0.639356	-0.716437	-0.382743	-0.0136875	-0.472002	0.0509918	-0.639681	0.162336	0.0303499	-0.388971	0.986863	0.571398	-0.320202	-0.251946	1.33151	0.0216407
DPAGT1	0.601252	0.624206	0.0757059	0.27369	0.0398377	0.0109963	0.0650354	-0.0678906	0.0211733	0.417663	-0.171823	0.0428479	0.201988	1.22604	-0.060766	-1.07316	-0.344432	0.193493	0.196068	0.36115	-0.137231	0.125639	0.401724	-0.0342345	2.5692	0.202921	1.49783	0.116373	0.0350779	-0.137296	-0.156347
SH3GL2	0.649315	0.742826	-0.16153	-1.30154	0.0818216	0.144562	0.288542	-0.0172477	-1.11244	-0.221657	-0.576161	-0.487888	-1.04452	-0.115104	-0.153286	0.699051	-0.717432	1.63142	0.243661	0.119479	-0.25245	-0.0200701	0.287623	-0.453998	0.067993	-1.35441	0.813028	-0.13938	-0.202395	-0.25148	-0.814453
FER	0.542245	1.94379	-0.251544	-0.171556	-0.268067	1.29389	0.423739	-0.194818	-0.682011	-0.22177	-0.0740125	-0.252265	-0.678045	0.650567	-0.441992	2.16389	-0.0645222	2.54422	0.253925	0.974466	-0.136374	-0.308219	0.598231	-0.0915048	1.60772	-0.16209	0.578154	-0.238027	0.478212	-0.499315	-1.47425
GTF2H2B	0.304109	-0.693775	-0.510245	-0.961493	-0.0497008	0.0764631	-0.42362	0.714847	-0.325584	0.789448	0.380731	-0.310209	-0.364161	0.105754	0.131572	-0.476517	-0.00802102	-0.525193	0.279323	-0.35872	-0.146741	-0.701007	0.321875	0.405401	0.0430307	0.183222	-0.523119	-0.938355	1.0644	0.137497	-1.92417
GTF2H2B	0.304109	-0.693775	-0.510245	-0.961493	-0.0497008	0.0764631	-0.42362	0.714847	-0.325584	0.789448	0.380731	-0.310209	-0.364161	0.105754	0.131572	-0.476517	-0.00802102	-0.525193	0.279323	-0.35872	-0.146741	-0.701007	0.321875	0.405401	0.0430307	0.183222	-0.523119	-0.938355	1.0644	0.137497	-1.92417
BRCA2	-7.63829	3.47862	-4.38974	1.50297	-1.27084	-0.145621	-3.83591	-1.61305	-3.48008	-0.47876	0.507738	-4.23686	-3.55019	0.523958	-0.567418	5.339	3.45038	-7.81297	-5.46343	-0.393477	2.28528	2.27281	6.61324	1.35772	1.94898	0.864768	5.13265	-0.548816	-1.93618	2.66752	-0.473558
ENTPD4	0.172396	1.04449	-0.789826	-0.269484	-0.539585	0.247878	-0.476012	-0.0772325	-0.709959	-0.203145	-0.199727	-0.203591	0.00078036	-0.0821809	-4.78571	-0.585302	0.611714	-0.987545	-0.656267	2.06142	-0.519527	-0.862483	1.90278	-0.466338	1.74887	3.16846	-0.195803	-0.258263	-0.141729	-4.70633	-1.85691
SSBP2	0.150386	-0.289926	-0.135466	-0.98865	-1.57745	-0.417871	-0.874377	-0.128942	-0.0348796	-0.526652	-0.253282	-0.00992561	0.0166637	-1.1942	0.257736	-0.818539	-0.901544	-0.409929	-0.0296153	-1.10396	0.0280138	0.337214	0.100373	-0.119475	-0.61308	-0.0658286	0.224635	-0.270085	-2.49197	0.190099	1.73984
SUCLA2	0.0886245	0.838398	-0.0342857	0.180077	0.0512863	-0.647385	0.0344519	0.156525	0.0251567	-0.162863	0.248682	0.00948959	0.204215	0.628777	0.056847	0.254053	0.238339	-0.84903	-0.392582	0.313544	0.8076	-0.737167	-0.777821	0.126006	0.527223	0.31139	-0.556939	-0.184924	-0.149011	0.131126	0.285419
NEFL	0.17726	0.311567	1.23486	0.649779	-0.777527	0.156194	0.937898	0.112833	0.163281	-0.260241	0.0810176	0.253189	0.149826	-0.23856	1.65884	0.011341	0.439388	0.178457	0.230299	0.0513241	-1.17829	-1.54053	0.253447	-0.588459	-0.54836	-0.362624	0.222185	1.10731	0.0775336	-2.45207	-0.542362
MTX3	-0.0580247	0.146587	-0.420829	-0.384871	-0.209236	0.0284091	-0.921797	-0.0364925	-0.443769	-0.0327194	0.00735475	-0.659441	-0.381972	0.020399	-0.279363	0.32945	-0.111768	-0.323121	-0.396516	0.101111	-0.363765	-0.421388	-1.31942	-0.474664	1.60071	0.00226928	-1.0294	-0.326402	0.00343461	-0.783882	-0.654806
ATR	0.00609772	0.0688513	-4.96651	2.71907	-7.76386	-0.566935	-6.51487	0.035119	0.308582	1.30521	0.713487	0.057134	0.190693	1.19029	2.45092	0.170914	5.8636	-1.46775	-0.163916	-0.250068	-3.7791	-6.17906	0.470136	-3.81342	-0.109301	1.43887	0.594104	-0.298677	-1.51683	-3.46368	-5.30317
ARRDC3	-0.442602	0.22746	-0.358362	0.0839971	-0.0961355	0.147756	0.0154511	-0.046372	-0.421036	0.00562045	-0.0152413	-0.405198	0.338933	-0.0577181	1.71026	0.251176	-0.453006	0.0251819	0.335617	-0.502987	-0.291481	-0.306986	0.442937	-0.0440275	0.171332	-0.406146	0.0178778	-0.301398	-0.0169758	-0.191847	-0.129204
FANCG	1.20882	-0.657869	-0.204586	0.208958	-0.435312	0.137671	-0.389854	-0.497464	0.00362912	-0.460322	-0.471421	0.0554853	0.0324658	-0.644431	0.102537	0.172404	-0.444126	-0.0598515	0.0462256	-1.96251	-1.37877	0.205645	-0.697858	0.0526018	0.021301	-0.563947	1.55021	0.0446528	-0.362609	0.0585785	0.0514238
ASXL2	-0.537025	-0.692905	-0.517706	-0.105419	-0.0297781	-0.340442	-0.368048	-0.321439	-0.0210792	-0.0827463	-0.0617046	0.0291403	-0.0490367	0.439086	-0.497615	0.817195	-0.430004	-0.149915	-0.0627659	0.0207443	-0.519718	-0.643343	0.250321	0.367089	-0.233004	-0.15242	0.591332	-0.183328	-0.164466	0.206999	-0.731731
OGG1	-0.669934	0.0418772	-0.0737794	0.54165	0.0138678	0.288125	-0.207668	-0.0749805	-0.718698	-0.109285	-0.169219	-0.405825	-0.478007	0.0730353	-0.285311	-1.66639	-0.188095	0.191746	-0.59403	0.259547	-0.136825	-0.418102	0.132876	0.0235675	0.145668	0.209439	0.0789773	-0.180827	0.250693	-0.78843	-0.480334
GIN1	4.91538	2.30805	0.697019	1.44663	-0.171892	3.41436	-0.642115	0.554697	4.57755	0.0174533	1.79499	1.95623	2.683	-0.134865	4.99207	-0.830062	1.85648	5.4519	5.25328	-0.052366	0.273409	2.86768	1.99362	0.505495	-2.94576	3.89559	1.52969	-1.24198	-1.3485	-0.587546	5.94835
TDG	1.09894	-0.407412	-0.119221	-1.74674	-2.82829	-0.436781	-0.107513	-1.21913	-2.27905	-1.09418	-2.77103	-0.206037	-0.0201312	0.666934	-1.22626	-4.3658	-1.40208	1.11777	0.502927	-1.49815	0.911167	0.961065	1.20514	0.404563	0.613627	-0.00736302	2.72321	-0.853147	0.29358	1.38091	-4.62091
DDB2	-0.59922	-0.345978	0.118393	-0.688096	-1.11787	1.4453	0.291659	0.967601	0.197542	1.07638	2.45942	0.143471	0.665439	-0.669308	0.217181	2.15113	2.80876	-0.681373	-0.136488	2.52016	-0.270645	0.80473	0.623285	0.0109372	-2.66572	-0.0377541	-0.547667	0.564051	-0.275053	-0.199901	0.0574628
RBBP8	-2.78595	-2.26893	-2.04849	-1.61512	-1.33116	-2.13612	-1.98163	-0.00990599	0.386898	0.158256	-0.0495654	-0.32004	-0.0046066	-0.0908759	-2.9839	-0.125755	-0.725419	-3.23299	-0.910095	0.941732	0.256767	-0.730174	0.520039	-0.0521936	0.987436	-0.180691	-3.98921	-0.13129	0.0130047	-1.96391	-2.60207
DCTD	-0.0701235	-0.564426	-0.760506	-1.27955	-0.573824	-0.312527	-0.670364	-0.420647	-0.0713264	-1.11808	-0.708854	0.397559	-0.101353	-1.95519	0.0571417	-0.191526	0.0704881	-0.42859	-0.195185	0.389423	0.0732923	0.340178	0.568699	0.288638	-0.699571	0.352257	1.17346	-0.663681	-1.38137	-0.0405132	0.145817
CDKN2B	-0.404726	-0.448945	0.392762	-0.316134	-0.250818	-2.33439	-0.347187	0.435067	2.06537	0.466837	0.684772	1.18635	2.73192	1.06221	4.69567	2.3824	-0.301211	-2.2295	-0.351173	-0.173155	-0.270022	-0.295653	-0.916682	-0.316927	1.12634	-0.171209	-0.454792	0.457083	0.454825	-0.234079	4.45825
POLL	-0.0445162	0.862541	-0.0382858	-0.238598	-0.0282813	0.666826	-0.0906348	-0.110344	-0.271281	-0.155311	-0.249415	0.00566087	0.0146023	-0.234033	1.04966	-0.036071	0.522776	0.541427	0.103068	-0.480768	0.735939	0.736734	1.18513	0.905841	-0.0487673	-0.277589	0.610434	0.560531	-0.354087	2.35883	2.97918
RAD23A	1.39762	0.820782	0.605485	-1.27448	-0.532961	0.136796	0.182723	-0.501684	0.252933	-0.60955	-0.519513	0.237752	0.239177	-0.474225	0.810093	-2.82064	-0.39912	2.5636	1.5909	0.155982	-0.618133	-0.733039	-1.86135	-0.836356	-1.20685	0.905369	2.26916	-0.624559	-0.775118	1.5063	-1.24441
HSD17B4	-0.131113	1.00789	2.4725	2.17782	-1.92314	-0.42456	0.73136	-0.308958	-0.149458	-1.38368	-1.98679	-0.0910943	-0.0853359	0.305443	0.200256	1.55865	-1.2523	-0.318227	-0.0714542	-1.55974	2.42662	-0.154702	0.325995	1.13571	1.28885	-0.108673	-0.37159	0.577983	0.389688	0.00215918	0.100822
BRIP1	1.50488	0.340518	0.196732	0.502181	-1.39421	-1.21689	-0.644383	0.753705	-0.131956	-0.392463	0.0382009	0.695435	-0.162493	2.24244	0.684564	-0.514802	-0.11771	-1.77737	-0.0439111	-2.26074	0.738065	0.0475738	-1.53024	0.768217	-1.97041	0.50809	0.952773	-0.229528	-1.55272	1.92679	3.13827
GFM2	-0.160304	-0.380666	0.646841	0.0570089	0.128062	-0.544513	0.632216	-0.0204659	0.117479	-0.0521652	-0.023142	-0.00449523	-0.00874288	0.0580131	-0.595973	-1.48536	0.117105	-0.249798	-0.104283	-0.684643	0.0329653	0.00920399	-1.07376	0.0606619	-2.06792	-0.28275	-0.301279	0.880275	-0.0216494	0.0342828	-1.00567
EXOSC8	-0.497941	-0.611788	0.0788546	0.0455015	-0.13891	-2.94187	-0.769583	-0.180456	-0.226913	-0.239898	-0.193231	0.0181083	-0.0697367	-0.256663	0.203887	-2.04333	-0.199318	-1.80301	0.128302	-1.06604	-0.636026	0.407145	0.34282	-0.224651	0.241663	-2.44724	-0.240109	-0.0619235	-0.0621606	0.15449	-1.27633
KIAA1012	0.321955	0.120817	0.889491	0.74776	0.798398	-0.297834	0.782021	0.194204	0.869975	0.54407	0.559779	0.0413269	0.0715429	1.63345	1.47476	1.66027	1.33281	-0.654627	-0.194144	-1.29728	0.00272426	-0.70495	-1.4944	0.194627	0.205214	-0.338842	-1.17445	0.610244	2.41949	1.74427	0.652104
AK3	0.0257814	0.177521	0.596964	0.892356	0.127859	0.0333275	0.364219	0.000185072	0.269086	0.0854568	0.0929266	0.263084	0.305336	0.0595874	-0.289054	0.30739	0.575721	-0.627024	0.225167	-0.417737	-0.0845645	-0.223171	0.262616	0.17675	0.103314	-0.463117	0.275073	0.359305	-0.021214	0.0404263	0.849286
REV3L	1.127	0.239627	3.44895	2.88618	-6.7853	-4.89573	-5.52992	0.282066	0.191485	1.77351	3.5736	-0.980255	0.299745	-2.42901	-3.3041	4.39059	1.25781	-4.57489	-1.0507	-0.781005	0.402233	3.35993	1.37557	-0.0161813	1.33824	-0.15373	3.34744	-1.61188	-0.126304	1.73265	4.59734
RRM2B	1.30211	0.223237	0.25581	-0.398155	-0.737703	-0.951592	-0.246493	-0.256859	-0.0060222	0.693199	-0.859076	0.0289374	1.11243	-0.276107	0.1137	-3.95841	0.529345	-1.34378	-0.00531146	-1.68506	-0.0389355	1.54848	-1.42549	-0.220681	0.0587927	0.498412	1.18203	-0.247214	-3.4835	0.84832	-1.22881
BDP1	-0.415488	-3.66547	0.50639	-0.847496	1.96205	-2.10931	1.79671	-0.0856137	3.61942	0.889795	0.751923	1.04618	1.53432	-0.967741	0.143628	-3.86713	0.904541	0.661064	1.03868	-3.80995	0.883672	1.21996	-4.19836	0.553522	-4.63305	3.4132	-2.99878	-0.14448	-0.134431	-1.58018	0.193081
SLC25A46	0.00172903	-0.194135	0.496749	-0.262168	-0.125262	-0.37651	-0.208207	0.372149	-0.0996354	-0.287728	-0.305085	-0.0888951	-0.0129307	-0.178751	0.363171	-0.774417	0.335078	-0.19488	-0.0603959	-0.507432	-0.0275374	0.355633	-0.789301	0.324598	-1.28422	-0.110559	-0.165234	-0.011797	-0.267187	0.217717	0.0406633
FCHO2	-2.83945	-0.664737	-0.234424	-1.62439	-1.06147	-2.95861	0.0158863	0.294985	-0.601895	0.140345	0.177665	0.101374	-0.0960031	0.0229914	-0.343177	2.52434	0.0570941	-1.17934	-0.169392	0.233478	0.698417	-1.1575	-0.513896	0.149648	0.356726	0.708078	-0.440865	0.165889	-0.957924	-0.0206386	0.694599
PPP2R2A	0.270291	1.66785	-0.971514	-0.834415	0.030309	0.164756	-0.671544	-0.310162	2.08656	-0.160362	-0.0971985	1.28307	1.18034	0.0197761	-0.592758	1.8838	-1.35434	1.13946	0.952565	0.295976	0.0192627	-0.39308	0.227962	-0.591716	2.43647	2.13755	0.0933703	0.15304	-0.688687	0.64645	0.342909
XPA	-1.61922	1.22007	-3.51117	0.617282	-4.25291	-1.59894	-2.33756	0.44045	0.0121118	-0.288358	-0.0833088	0.10513	0.0430973	3.87824	3.28757	1.9772	2.98076	-2.92858	-1.70791	0.325604	0.636265	3.33962	-2.03676	1.5807	-0.521409	-1.42839	1.15584	4.46509	-2.04546	1.60702	1.83776
POLH	0.0226826	1.14928	-0.470871	-0.243427	-0.744983	-0.20248	-0.127752	-0.206469	-0.948499	-0.799138	-0.465848	-0.015858	0.00984893	-0.337508	-1.53719	0.697455	0.306286	-1.29955	0.0364531	0.531264	-1.06918	0.909989	0.45164	-0.296913	0.659696	-0.49492	0.899716	0.0776572	-0.343295	-0.433176	-1.35833
FANCA	-0.104281	-1.22397	0.257327	0.148338	0.194317	-1.17455	0.0107022	0.06849	0.465169	0.189498	0.272621	0.137219	0.363906	-0.809725	0.270669	0.72678	0.485294	-0.419013	-0.253058	-1.95481	0.0130343	0.277823	0.378767	-0.499655	-2.27721	0.0340101	0.233412	0.00832917	0.204349	-0.673676	0.0350442
C7orf11	0.152351	0.272745	-0.842181	-0.448993	-0.206403	0.314397	-1.3649	0.00105706	0.308869	0.060967	0.0266103	0.180167	0.313413	0.0777704	-0.0256428	0.088826	-0.11625	-0.465968	0.218771	0.278397	-0.210286	-0.575922	0.269222	-0.290103	0.189782	0.223952	0.184162	-1.46989	0.051046	0.809876	0.326044
VPS11	-0.211773	0.0991561	0.0983213	0.0518857	1.20636	0.139771	0.0428283	0.467316	0.0622504	0.406731	0.787696	0.0433884	-0.120326	-0.00546302	-0.247223	0.400866	0.164663	-0.0742105	0.0460683	0.00256262	0.407929	0.00370628	-0.532891	-0.518536	-0.4027	0.0147734	-0.416767	-0.271979	0.104418	-0.0910187	-0.153756
CEP164	-0.249837	-1.08703	1.14767	0.974492	-0.197986	-0.981256	0.694789	-0.210107	-0.36362	-0.824735	-0.395267	0.0031084	0.0153243	-0.134968	-0.155572	0.230825	0.906879	-0.243447	0.29779	-1.73032	-0.150906	2.33781	-0.193136	0.202904	-1.62315	-0.365468	0.109506	0.166143	-3.42378	0.598492	2.67027
RGMB	-0.256143	1.7631	-0.430812	1.59822	0.427529	0.678388	0.46083	0.217884	0.093608	0.12899	0.209322	-0.123382	-0.0380857	0.00411938	0.0464798	2.07595	0.25939	-0.645527	0.038879	-1.75307	1.8746	-1.22866	0.872723	1.70153	2.27952	-0.0525653	-2.02654	0.285433	0.277234	2.40712	0.373662
COG3	3.69631	-3.17915	-0.35719	1.01183	0.686805	4.12521	0.768985	-0.786561	1.82951	0.0168126	-0.531156	-0.27826	2.09767	0.167524	0.252264	-3.6919	0.0580757	2.16752	2.02936	-1.16065	-0.0724208	-0.0331901	1.17781	-0.108781	0.355005	1.74585	-0.121593	-1.50521	0.34395	-0.418705	0.248095
NOLA3	-2.25549	2.11524	-1.40198	-0.183657	-0.155393	0.449118	-0.141207	-0.119765	-2.81663	-1.33787	-1.03449	-0.649779	-2.91162	1.59025	0.799797	-0.952389	-0.511946	-2.21002	-1.87378	-0.263443	1.16364	-1.49729	-4.01912	0.958161	4.62346	-2.63288	2.89779	-0.277801	0.496829	1.89374	-3.48263
ATL3	1.88504	1.10785	0.540203	0.838525	0.025573	-0.0211053	0.567135	0.149574	0.00290173	0.501443	0.278632	0.205716	0.844859	1.00051	-2.24233	-0.317663	0.322271	2.4356	0.816812	0.359511	-0.727759	0.113808	-0.110612	-0.74863	0.374482	-0.0283191	3.56801	0.104245	0.113141	-1.20211	-3.67894
HEXB	2.53465	0.856954	0.0787428	1.30478	-1.43875	0.915009	0.0749091	0.137128	1.97404	0.0396646	0.408092	-0.301691	-0.115616	0.109439	5.07763	1.65425	0.852699	-0.504566	-0.810594	0.65436	-0.837691	3.59198	-0.148077	-1.26896	-0.19655	-0.440775	1.77535	-0.399041	0.161657	0.233569	0.369061
FNTA	1.39684	-0.0178831	-0.20719	-0.157129	-0.109323	0.415294	0.059088	-0.0574385	0.877216	-0.192435	0.0141868	0.585237	0.677736	-1.20927	0.56118	-0.171453	0.0313928	0.990234	1.06737	0.629257	0.404136	-0.236786	-0.0697356	0.27018	-1.02319	0.422004	0.486437	-0.212673	-1.0276	0.180079	1.347
EI24	0.49954	-0.360876	3.0733	2.85959	1.35933	-1.64544	2.6401	-2.0352	-0.18594	0.357114	-3.98007	-0.165826	-0.11475	2.38249	-2.0867	-2.41923	2.63528	-0.594222	-0.0407041	0.669251	0.149031	3.28285	0.395818	-0.69361	0.544806	-1.19554	1.40369	2.62233	-2.53159	-0.0970836	3.72808
WWOX	3.50832	1.88245	0.70479	0.368308	0.724511	1.87942	0.392647	0.422557	0.160567	0.439067	0.673854	0.210519	0.192041	1.79128	0.929509	3.11911	0.483839	0.377234	0.660692	0.650744	0.367645	0.493155	1.4816	0.452854	0.971734	-0.265237	-2.54032	0.673397	0.46726	0.866206	3.06822
BTNL3	-0.396525	-0.447637	-0.549999	-0.0889766	-0.0771866	-0.936809	-0.877163	-0.0940133	-0.416864	-0.867941	-0.425898	-0.415906	-0.318706	-0.0944899	-0.117199	-1.16149	-1.29138	0.261971	-0.312806	0.0458824	-0.846033	-0.372337	0.11633	-0.755775	0.071294	-0.308344	1.16391	0.0788074	-0.842586	-0.457739	-0.290389
CDC16	-1.85299	-1.64504	-0.233636	-1.72977	-0.991609	-3.20159	-0.454083	-0.0817319	-0.52436	-0.163642	0.148785	-1.00828	-0.677063	-0.647743	3.59806	-0.126593	-0.504852	-2.29659	-0.841119	-0.174269	0.833476	-0.822299	-1.07383	0.195371	-1.7797	-1.7225	2.37283	-0.0503876	0.244193	-1.13191	-1.08943
CCDC112	0.861988	1.4808	0.154205	0.0709446	-1.67294	0.509161	-0.811722	-0.669102	2.36077	0.0960728	0.247331	-0.0764879	0.886953	0.153478	0.283368	0.974807	0.276858	-1.54007	-0.971571	-0.142572	-0.522233	-1.29061	-0.191269	0.258739	-0.183369	1.42981	0.396441	-0.612583	-2.64746	0.158155	0.682866
ESD	-1.28947	-1.02856	-0.0126879	0.0447461	1.26226	-1.32305	0.184703	-0.157269	-1.87639	-0.327818	-0.453752	-0.212175	-0.61609	-0.0680533	-0.975384	-1.12323	-0.10602	-2.04484	-0.0304933	1.24922	1.33835	3.03508	-0.398348	1.15187	0.597638	-1.57091	0.130454	0.20837	-0.340353	1.18589	-0.44563
AC012652.1	0.00188164	-1.65299	0.127464	-0.16253	0.862979	-0.881469	0.579599	0.137501	0.382942	0.0200639	0.0358503	0.0126155	0.142782	-2.40294	0.374129	-1.7112	0.015781	0.273381	0.019115	-1.25577	-0.0703159	0.175273	-2.00585	0.457143	-1.98248	0.32665	-1.37815	0.143807	0.03254	-2.06618	0.277783
XRCC2	-0.405941	-0.68222	-0.326384	-0.26038	-0.185403	0.252972	-0.430931	-0.0405798	-0.084619	-0.0810191	0.0190876	0.00972832	-0.0902441	-0.0555961	-4.59133	1.01306	0.819901	0.566574	0.126654	0.56379	-0.040865	0.294987	0.633643	0.116263	0.651877	0.126935	0.547298	-0.611231	0.0490555	-2.96091	0.586439
PIK3R1	-2.08698	-0.247403	1.19812	-0.48095	-1.23876	-0.0626944	-0.110862	-0.0265914	-0.32525	-0.668927	-0.113912	-1.02168	-2.05282	0.480503	-1.37618	1.13036	1.79693	-2.61719	-1.21634	0.260508	0.726535	-0.0170809	0.825878	0.00678557	1.85673	-2.58854	1.51549	-0.213689	0.00947022	0.268866	2.52992
PAM	-0.0539041	-0.537808	-0.0692588	0.0608376	0.0309689	0.0592312	-0.249292	0.11689	0.0136078	0.0802452	0.0717269	0.00535411	-0.0139565	0.0120769	2.63202	-0.300948	-0.0451979	0.0192622	0.0744334	-0.756157	0.0422198	0.417992	-0.452675	-0.0661515	-0.463051	0.0711022	0.755543	-0.848084	0.101274	1.31291	0.128671
PRKDC	-0.447026	0.592523	-0.462276	0.669248	-0.0485002	2.13158	0.574396	-0.0355595	-2.11426	-1.79643	-1.47329	-0.320414	-1.39172	0.31564	-0.241919	3.46455	-0.326753	2.0392	1.33707	-0.311458	1.24106	-0.707841	0.528635	0.960723	0.907515	2.92237	1.13255	-0.963534	-1.32555	1.41286	4.47068
DCLRE1A	-1.46894	0.829334	-2.74019	0.625448	-0.957092	-0.246285	2.99693	1.58367	0.159744	4.02581	3.78788	0.16166	0.225474	1.29981	1.42824	0.112067	2.62962	-1.78978	-1.98531	1.43285	-0.152704	-5.83656	-2.61901	0.681292	0.395219	0.0589582	0.106321	-0.225468	2.32483	-3.03193	-4.69505
RPAP1	-0.123384	0.306001	0.244998	0.289266	-0.311828	-1.2291	0.3382	-0.111219	-0.399268	0.0382102	-0.19206	-0.118637	-0.246934	0.583361	-0.277472	-0.634265	-0.383531	0.0912855	-0.414721	-1.02547	-0.242794	0.0155655	-0.567644	-0.290457	-0.169064	-0.287508	-0.311704	0.0891194	1.68668	0.0439312	-0.482118
FUT10	1.46063	0.770813	2.56929	2.04446	2.36072	1.16304	-0.113046	-2.06078	-0.335091	-4.06929	-0.312642	-0.298009	-1.57454	-0.280692	-1.17135	0.0499685	1.80321	2.52909	1.02052	-0.138053	0.962512	2.51377	0.00768984	0.752339	0.207791	1.85015	0.607526	-0.442652	-0.927296	1.87107	-1.12548
BUD13	0.540795	0.025395	0.482147	0.110734	0.300584	-0.619249	0.0142161	0.0333759	0.149314	0.117197	0.148169	0.121673	0.0946794	-0.734698	0.260468	-0.346942	0.188069	0.651538	0.0777173	0.031108	0.000343121	0.209701	-1.07099	0.224364	-0.548042	0.150855	-0.839996	0.0138647	0.147122	1.82015	2.44943
ZNF516	-0.285904	0.0613	0.395194	-0.187096	0.500462	0.0261691	-0.0156664	-0.108752	-0.157569	-0.0114555	-0.0750664	-0.100178	-0.054111	0.405589	-0.22959	-0.693186	-0.218547	0.0322918	0.00983668	0.0565495	-0.14515	-0.00972734	0.0555362	-0.00120251	0.160068	-0.0700678	0.153889	-0.279734	-0.124589	-0.0517436	-0.271291
PSMD7	3.93755	1.81849	-0.418482	-0.0982227	-0.0827185	1.64083	-0.378226	-0.0475726	2.7449	-0.109052	-0.0325377	1.46827	2.06858	-3.49049	2.29715	1.49632	-0.859622	3.70047	3.58851	2.27255	0.0195654	-0.0939216	2.06166	-0.0320804	-2.82919	2.90075	0.116705	-0.306793	-0.858221	-1.96849	1.4871
BTG3	-0.423944	-0.615051	0.301081	1.5057	-0.101099	-0.390045	-0.337571	0.0351606	0.254848	0.117253	0.0400116	0.195011	0.268399	0.00775836	-0.0175679	-0.599745	0.184397	-0.458597	0.218933	0.23138	0.151705	0.0407173	0.294721	0.396096	-0.521895	0.0763544	0.0766088	0.293132	0.0210732	1.06973	-0.246488
PPP1R3B	0.0554596	0.0579135	-0.255301	0.238216	0.237225	0.760905	-0.634354	-0.356516	-0.646345	-1.31	-0.879067	0.0280021	-0.246079	0.616043	-2.67132	-0.400864	-0.573859	1.41404	0.173965	-0.252331	0.637856	1.04582	2.19293	0.228378	-0.208831	0.318445	0.993915	-0.165873	-0.497815	2.00309	3.57993
TBX3	0.891811	-0.0393292	-0.118318	0.814958	-0.218658	3.25848	-0.501436	-0.103288	-1.4819	-0.341844	-0.012766	-0.834147	-1.72388	0.628755	-0.495391	-0.0781979	-0.0113069	-3.17676	-1.57222	-0.422267	-0.336666	-0.303049	4.25154	-0.0801145	1.35835	2.47364	-2.66573	-0.109237	-0.0740382	-0.64176	0.928612
RAD54B	0.870653	1.60727	-0.912955	0.276804	0.661593	0.72722	-1.32834	-0.276042	-2.36971	0.407183	-0.452499	-0.564731	0.103497	1.53456	-3.80209	1.24733	1.18204	0.175814	0.0275627	0.746597	-1.33013	0.610099	0.822698	-0.693016	1.00319	-1.34903	1.44334	0.151467	-0.332701	0.56557	-1.10095
SIDT2	-0.402309	-0.946373	0.0492232	-1.01341	-0.445464	-0.781496	0.00629686	0.517461	0.464918	0.666929	1.0554	0.179394	0.0372233	-1.29852	0.147025	0.0512254	-0.481955	-0.428359	0.0589679	-0.851509	0.505857	-0.628214	-0.120705	0.639829	-0.548013	0.357848	-0.174661	-0.114246	-0.063109	2.24671	-1.21238
DCLRE1B	-0.249014	0.758795	-0.200186	0.763158	-0.0985231	-0.0456855	-0.249351	-0.0343024	-0.0334242	0.0187572	-0.0210847	-0.0891136	-0.0683277	-0.0224539	5.07628	-0.00522376	0.134773	-0.446086	-0.124688	-0.0292525	-0.62735	-0.147692	-0.971377	-0.420981	-0.764557	-0.0135831	-0.343455	-0.162405	0.0161385	-0.600431	1.7245
PPIC	-0.545082	-0.408541	0.523591	0.342278	-0.20224	-0.31103	0.335463	-0.223417	-0.37867	-0.0786079	-0.0470942	-0.104286	-0.163651	-0.122009	-0.807236	-0.328255	0.590344	-0.217092	-0.115906	0.313918	-0.165622	-0.106135	0.0626988	-0.119987	0.222748	-0.274367	0.0920898	0.547722	-0.265467	-0.728156	-1.56075
INTS9	0.411217	-1.71735	0.379059	-0.477529	-0.0413646	-1.25625	-0.102498	0.502365	0.262938	-0.230412	0.418008	0.0791837	0.321513	-2.35131	-0.0826363	-3.03339	-0.199771	-0.0666299	0.029586	-2.13334	-0.23368	0.585828	-0.822374	0.532505	-1.61527	0.674813	-1.68537	-0.151038	-0.0198486	0.0429799	-0.615503
NDFIP2	-0.359579	-0.488429	-0.403777	0.363505	-0.123712	-0.341387	-0.863774	0.0147574	-0.324755	0.144138	0.0680158	0.229825	-0.324968	-0.0551476	0.619929	0.147488	-0.658798	-0.459209	-0.30356	-0.437517	-0.513508	-0.673886	-0.541404	-0.161265	0.317215	0.103028	0.113338	-1.51257	0.0243973	-0.337732	-0.335696
LSM1	-0.609119	0.727768	0.0399096	0.667176	0.179095	0.188331	0.467033	0.0148865	-0.0165943	0.0789416	-0.0138253	-0.0276665	-0.316373	-0.192678	-0.339576	1.46197	0.0123528	-0.390202	0.350464	0.118988	-0.0227544	-0.292962	-0.0623688	0.0706526	0.579305	-0.724399	0.121845	0.0740988	0.0522071	-0.351015	-0.320086
ARHGEF6	0.0648044	0.189329	-2.16082	-1.11686	0.852344	0.190206	3.85535	0.158638	1.44279	2.00525	1.78195	-0.602111	0.0670873	0.755318	1.50534	-0.662106	1.86994	0.487378	-1.15864	-0.630686	0.614984	-3.91932	-2.91321	-1.31007	0.302062	0.357741	0.0647702	-0.231385	-0.227056	-0.0259815	3.15451
STX8	-0.629431	-0.508547	-0.177911	-0.92523	-0.0952248	-0.4656	-0.576896	-0.129951	-0.246041	0.00116599	-0.0643331	-0.0748444	-0.263637	-0.216073	-0.218115	-0.614017	-0.898869	-0.287773	-0.391766	-0.328816	-0.216936	0.0434156	-0.423354	-1.38666	0.563581	-0.138089	0.147887	-0.832273	-0.0207989	-1.03542	-0.317453
RHD	-0.955878	-2.21425	0.146967	-0.639047	0.0815144	-0.447827	-0.604829	0.330005	-0.289464	-0.373859	-0.404863	0.0250576	0.0142165	0.341855	0.687551	-1.22948	-0.52223	-0.392119	0.0519272	-2.18789	0.132332	0.146713	-2.90604	0.0701652	-1.21653	-0.0220863	-0.525658	0.140002	0.336141	0.443002	0.0518294
TSHZ1	0.359574	0.446015	-0.854615	-1.35117	0.0295525	0.0315516	-1.74082	-0.128596	0.0279123	-0.237474	0.0888694	-0.513046	0.157718	0.461402	0.191502	0.370566	0.597492	0.116718	0.289591	0.143121	-0.871554	-0.546293	0.0436538	-0.960581	1.03486	-0.742239	0.286133	-0.0817335	0.191446	-0.897873	-0.649249
PRSS2	-0.42822	-0.158987	-0.0724359	2.57077	1.63057	1.61896	-0.0137822	-0.0664063	-0.689099	-0.0786253	-1.94006	-0.0765349	-0.305016	1.05621	-0.283674	0.287442	0.967981	0.433042	-0.0359647	0.33228	1.24124	0.048486	0.0805731	1.02816	0.709588	-0.123926	0.905816	-0.0241196	-0.503962	1.80629	0.372884
CHST5	-0.963427	-1.59215	-0.137834	0.120347	-0.0628915	-1.39891	-0.063898	0.0220173	-0.483505	-0.242004	-0.290089	-0.364592	-0.588107	0.206877	-0.50339	-2.43188	-0.276033	-0.606092	-0.111905	0.755267	0.0383683	0.139622	0.69774	0.124625	-1.61477	-0.42272	0.125243	-0.195153	0.0477357	0.0377141	0.390858
PARP1	-0.588593	-0.531679	0.521988	0.209093	0.0730113	0.274293	1.50057	0.0632428	0.175368	0.0189598	-0.0307786	0.259833	0.189502	0.016204	3.46188	0.304809	0.602464	-0.458529	0.133212	-1.18768	2.05434	0.00899182	-1.13442	1.53693	-1.1886	0.181131	-0.569267	0.133899	-0.0268998	5.87734	1.60981
DCLRE1C	0.589689	0.330208	-0.093567	1.01992	0.677719	0.348229	-1.2236	0.373039	-1.02021	-3.42854	-3.90262	-0.191319	-0.26686	0.352878	0.750452	0.711296	0.207198	1.99136	0.0836507	0.0738558	-0.642815	2.41967	2.47289	0.115685	-0.589132	3.40867	1.84152	-1.73736	-1.99374	-0.181262	1.02769
FANCI	0.364376	0.250518	0.929396	1.92853	-0.482799	-0.434886	-2.70496	0.071106	0.237768	-0.0214995	0.165132	0.00428306	0.115011	0.0588335	-3.18236	0.12274	-2.73749	-0.74697	-0.079455	-0.205464	0.178749	-0.0136578	0.0195553	0.155626	-0.382618	0.0223546	-0.0913363	1.0106	0.0794449	2.36965	-0.0758635
ASAH1	-1.26726	1.64768	-0.0204442	0.815678	-2.01141	2.66298	-1.2398	-1.30689	-3.52885	-1.40627	-2.84491	0.884361	0.758195	0.290204	-0.992933	-3.18501	-0.198278	3.14745	1.64864	-0.0342864	-0.508698	-0.157947	-0.0380014	-0.664364	0.0232006	-1.49758	1.21676	-0.625018	0.72447	-0.135096	-1.21505
CCNDBP1	0.939089	1.41536	-1.04883	-3.75465	-2.21078	1.64242	-0.447501	0.0858233	1.95894	-0.956119	0.269695	-0.269535	0.101481	1.53994	2.78929	-0.353544	-0.0114748	-1.08209	-0.926107	-0.737027	-0.790019	-1.26674	-1.68254	-1.03778	-0.877179	-2.58433	0.579222	-0.376385	0.47524	-1.55841	4.43086
IPO5	0.530504	0.116823	1.28904	2.46789	1.20869	-1.63757	0.948565	-0.627208	-2.98859	0.500305	0.230896	-1.65627	-1.22411	0.319539	-0.280598	0.391837	1.25788	-0.941477	-0.883504	0.439513	-0.558091	-0.980106	-0.0974824	0.105051	0.801422	-1.4527	-0.221625	0.0843721	1.89106	0.035369	-0.372382
SLC20A2	-0.688936	-0.297515	0.208245	-0.75018	0.359743	0.0300812	0.542728	0.112047	-0.190488	0.318777	0.11556	-0.0630383	-0.100949	-1.00574	0.0562263	0.00662185	0.210622	-0.312494	-0.146438	-1.05154	0.889627	-0.666736	-1.1395	0.25096	-0.230637	-0.279398	-0.409368	0.145645	1.3101	0.296986	0.00511266
ODF3	1.91868	1.20446	0.292884	0.332053	-0.0242014	1.94089	-1.178	-0.0107321	0.465801	0.00285152	0.0196204	0.62543	0.418639	0.164278	0.256189	1.01321	-0.70748	0.692344	0.887117	0.617136	-1.42573	-2.61698	1.03619	-0.963657	1.77481	-0.0697131	-0.0622175	-1.71102	0.0784289	-3.0822	0.0703692
FANCC	0.0163361	1.11842	-0.0779386	0.488803	-0.291191	-1.13523	-0.473252	-0.221903	-0.330281	-0.164855	-0.067976	0.0931504	-0.0168989	0.364515	-1.32744	-0.478148	0.688676	-1.92232	-0.395863	-0.244816	-0.182733	-0.0374002	0.00897648	0.388357	0.00991533	0.142958	0.0147579	-0.239916	-0.14547	0.0379233	-3.96057
WNK1	-0.246966	-0.621448	-0.50124	0.101743	-0.178421	-0.937907	-0.193846	-0.243166	-1.65292	-0.238646	-0.505333	-0.472701	-0.893228	0.451254	-0.454023	-0.228319	-0.643886	0.000351177	-0.337575	-0.607397	-0.678022	-0.89244	-0.704307	-0.615814	-0.0316062	-0.0562993	0.144013	-0.256036	1.32106	-0.0260854	-0.469821
REXO2	-5.95222	0.0143552	-2.7703	-0.622066	-0.443527	-4.39885	0.21069	0.185161	2.65275	0.0921391	0.573584	2.1562	3.77055	0.0424807	-0.0210882	-4.08141	0.00175658	-6.29261	-4.58302	2.25147	-0.0784707	0.220042	-4.90664	0.171561	1.17998	2.74871	-1.08094	0.953847	-3.13251	-0.998441	-3.56304
REV1	-1.0576	2.49102	-0.466732	-1.70929	-0.0767651	-0.943358	0.278174	0.0110354	-0.33407	0.00539444	0.0221367	-0.270396	-0.25716	0.0479588	0.691467	-2.17444	0.551465	-1.38243	-0.350784	0.00136985	0.454488	-0.116527	-0.412746	1.83304	-1.6029	-0.128844	0.504883	-0.267295	0.00598873	0.646253	0.352051
C9orf123	2.04203	2.69039	-2.07298	-1.65437	-1.13326	0.485855	-3.32974	-0.596556	-0.13532	-0.625049	-0.428991	-0.0770791	-0.16008	0.102321	-0.00804666	1.31739	-3.40431	0.907571	-0.0544789	1.51403	0.663083	-0.705578	-1.68816	1.26585	-0.700322	0.0536669	0.0275635	-2.16705	0.272007	1.49543	0.359285
LIG3	-0.913186	-1.60624	-0.777694	-1.08726	-1.30577	-0.839217	0.506541	-0.164176	0.122065	-1.19269	-0.443601	0.278377	0.473778	-0.403721	-0.300001	3.43014	-0.929354	0.00718144	0.00797105	-0.120631	-1.2865	0.972199	-1.88016	0.198319	1.2605	-0.126779	0.692258	-0.476282	0.00752832	-0.214809	-0.181548
ZNF407	1.3802	2.12166	0.03677	-0.306181	-0.222559	0.444205	-0.223448	0.0113903	0.127115	0.0175543	0.00282373	0.205527	-0.170316	1.41111	0.274212	-1.79901	-0.305048	0.0373112	0.643593	1.56587	-0.0791228	0.0934718	2.56198	0.0579211	-1.30921	0.0648969	0.133423	0.0146035	-0.535072	0.0775919	1.43007
AP3B1	0.612302	2.506	-0.110944	-0.330656	-0.0850882	0.766549	-0.739956	-0.0108886	0.091092	-0.00899077	-0.0174561	-0.0409314	0.0770478	0.0548924	-0.809978	-1.35429	0.0053891	1.03189	0.620166	2.69308	-0.179054	-0.334193	-0.238277	-0.668496	-0.164744	0.105823	0.68436	-0.641891	-0.0275986	1.70346	-0.287471
DENND4C	-0.557292	0.290814	0.427382	0.635261	0.503891	-0.728158	0.529441	-0.280263	-0.73907	-0.303253	-0.199897	-0.520168	-0.554878	-0.0817125	-0.153582	0.155064	0.598575	0.121598	0.283255	0.00423039	-0.317767	0.442809	-0.516347	-0.28071	0.541271	-0.648623	-1.37721	0.538262	0.534003	-0.212765	-1.17749
MAP3K1	0.631402	0.484706	0.659442	1.667	2.86699	0.235869	0.272577	0.309555	1.06595	2.33906	1.28887	0.11009	0.225521	1.24996	3.35192	0.018717	0.182985	0.42906	0.294346	-0.472713	0.196136	0.190963	2.31314	-0.444151	-0.0278823	0.671634	0.987476	-1.04922	-0.782235	0.771392	-0.0726063
LMNB1	0.102579	0.144215	0.197366	0.331925	-0.359586	-0.366013	0.519881	0.304543	-0.38047	0.33358	0.342989	-0.403407	-0.372667	-0.422427	-1.95729	0.321776	-0.434994	0.199944	-0.361721	0.211266	0.301247	0.375103	-0.412567	-0.418049	0.0937117	-0.419285	-0.409764	0.390765	0.30067	-0.138003	-1.9552
FBXO8	-0.0938837	1.00664	-1.08827	0.892713	-0.546171	0.189587	-1.13976	-0.115192	0.0910283	0.0771575	-0.12384	0.0724172	0.0598622	-0.19636	-3.90065	0.916825	-0.999352	-0.0723357	0.00236276	-0.21709	-0.329255	-2.94661	0.361744	-0.370667	0.430856	0.0429703	0.396039	-1.71011	0.026746	-4.18096	2.09502
TFDP1	-0.566636	0.0436811	0.0142324	0.344926	0.107175	0.0607865	0.270285	0.114441	-0.357795	0.240895	0.13352	0.126243	-0.123305	-3.70438	0.275394	-1.05072	0.0509499	-0.199702	0.141461	-1.66163	0.0798471	0.455552	-0.391947	-0.694042	-0.135345	0.0854518	-0.191231	0.258341	-0.390616	-2.91966	-2.09544
APEX2	0.190801	0.747534	0.425207	-1.24524	0.732453	0.789674	-0.0873018	0.112588	0.313756	0.52075	0.810257	-0.429671	0.193092	0.00366561	-1.1248	0.244321	0.0543024	-0.810581	-0.461377	-0.466342	0.177827	0.848073	2.71039	0.111219	0.0321421	1.55371	0.0557667	0.0118016	-0.334146	-0.0903875	0.955907
EIF4A1	-0.229322	-1.093	-0.550346	-2.06151	-3.47843	0.494223	-3.30469	-2.83607	1.04696	-1.71995	-2.41079	0.527954	0.551639	-3.29139	-1.23255	-0.213816	-2.86929	0.631358	0.594996	-0.4962	5.75319	-3.53116	-0.0360457	6.51086	-0.816343	-0.0534271	-0.0495874	0.0183234	-0.508488	-1.97464	0.260991
CETN2	0.916131	0.496603	2.40595	1.21148	2.03982	0.975774	2.53586	1.20592	0.354367	-0.1557	2.94369	-0.267076	0.314179	-0.561615	1.36408	0.732009	1.3145	0.480698	0.522236	-0.0510943	1.75741	-0.392199	-0.644048	2.15202	0.528398	0.364285	-0.299898	1.24165	-0.324803	3.01138	2.48311
XRCC3	-0.0813374	0.458808	0.0110911	-0.0820576	0.265891	1.43202	0.444109	0.0155308	-0.174408	0.00582774	0.0263843	0.363589	-0.273606	-0.0255742	-3.07198	0.648313	-0.479367	-0.218855	0.398684	1.51158	-0.533337	-0.0489634	-0.577938	-0.115452	0.764898	-0.296381	-0.113303	0.301128	0.0125901	-1.99075	-0.547146
PLSCR3	-0.300383	0.343476	0.473699	1.10539	0.4224	-0.586796	-0.193014	-0.00850813	-0.13718	-0.0694232	0.00390439	-0.451845	-0.369399	-0.207046	0.561006	-0.539141	0.461437	1.15144	0.367281	-0.156353	0.139469	-0.211158	-1.10413	0.204114	-1.02857	-0.143502	0.800866	-0.0903761	0.146126	1.59709	0.83365
ERCC5	-0.157942	-1.10025	-0.404458	-1.2189	0.345558	-0.00742844	1.50424	0.0302818	0.371332	0.19899	0.0147826	-0.152696	0.351745	0.0532039	-2.7648	-0.471756	-1.49145	0.413443	-0.338202	-0.0310189	0.930044	1.43909	-0.600499	0.75304	-1.44455	-0.0663677	-0.688027	1.50567	-0.0253096	1.25947	-1.03123
PPP2CB	0.0845567	0.540841	0.308915	0.137705	0.229237	0.137777	0.101509	0.232275	-0.570495	0.0635387	-0.410338	-0.29784	-0.140882	-0.355226	1.12385	-0.584257	0.0772009	0.0191324	0.318863	-0.229708	0.200502	0.471608	-0.427321	0.0235128	-1.06094	-0.394304	0.0505408	0.250604	0.00376741	0.992965	2.23116
ZNF675	2.24839	0.706553	0.93237	1.23067	0.725426	-0.680115	0.857532	0.0363793	-2.26227	0.348184	0.0899761	-0.467347	-0.850746	0.744561	-2.60412	-0.270725	1.27733	-1.67949	-0.655474	0.561896	0.241846	0.102184	-3.14615	0.167963	1.17352	0.580571	-0.736049	0.0456723	-0.136719	0.545481	-4.35864
MAP1B	-1.4071	1.27236	-1.26116	0.63306	0.013977	0.196109	0.350684	-0.0825244	-0.669869	0.248815	0.271992	0.233436	0.200436	0.776911	-0.0808208	-0.553658	0.179626	-1.04872	-0.619965	1.51973	0.109099	0.163489	-3.31171	0.309824	1.40742	-0.855312	0.270502	-0.21951	0.341958	0.248695	-0.126201
REEP5	-0.00717263	-0.29295	-0.0769674	-0.561067	0.212728	-0.136051	-0.283733	-0.11434	-0.752842	0.681311	-0.356552	-0.199662	-0.31783	-0.127346	-2.13239	-0.325885	-0.496798	-0.0563621	-0.335713	0.895553	1.44444	1.98513	1.29664	0.827617	-0.296942	-0.263948	-0.0368943	0.339365	-0.0509251	1.49047	0.259283
CHMP7	-0.0538629	0.23148	0.126661	-0.668468	-0.576527	-0.182469	-0.24294	0.8089	0.639213	1.40787	1.24472	0.104496	0.312532	0.423262	2.15338	1.22765	-0.0375392	-0.332247	-0.0445402	0.284542	0.125569	-0.735228	-0.149521	0.277335	0.123207	-0.440712	-0.374517	0.441918	0.286952	0.634257	0.842563
TNKS	-0.109164	0.257107	-0.740299	1.44674	0.46847	0.163538	-0.0212499	-0.0207762	0.138368	0.102368	-0.0388656	0.017719	0.0864821	0.0042496	-0.768842	0.0171283	1.46632	0.118982	0.0314478	0.379864	0.830308	0.0157337	0.43468	0.337561	2.00661	0.142424	-0.159212	-0.240015	0.0721871	0.124141	-0.271922
PTS	-1.23941	-1.58721	-0.612399	-1.22528	-0.281399	-1.10152	-0.20112	0.0311566	-0.41288	-0.556563	0.00315837	-0.121996	-0.118825	0.212328	0.0992363	2.0176	-1.25115	-0.387306	-0.22119	-1.76775	0.788616	-0.275126	-0.258487	0.435635	-0.46751	0.0588592	-1.56013	0.160034	-0.0172953	0.875946	0.64519
SMN1	0.0641362	-0.709281	0.820813	-1.62205	0.191441	0.096455	-0.969402	0.267292	0.037814	0.0841908	0.244012	0.0716812	0.0217894	0.186972	0.348029	-0.48486	-1.06361	0.0850399	0.0189143	-0.95763	-1.19218	-0.478926	0.248922	-1.77946	0.00667837	0.0181133	-1.13808	0.0221832	0.187789	0.054521	-0.707408
SNRPN	-1.25427	0.479436	-1.12589	-0.0568632	3.1725	0.72376	-1.52314	1.19677	1.13402	0.842985	1.37563	0.869202	-0.22834	-0.726365	0.874896	1.65753	-1.30814	-0.044172	-0.0528727	0.354343	-0.78509	-2.99701	-0.303876	0.0981226	-0.237383	-0.0827635	-2.70603	0.120329	4.05994	-0.422619	0.0552344
ANKRA2	0.230069	1.04541	0.361576	0.42474	0.429012	0.168406	0.394675	-0.308014	-0.935643	0.387003	-0.223096	-0.651346	-0.539314	-0.444409	-0.765804	-5.68159	0.3843	-0.216863	0.787308	-1.02382	0.388648	0.496791	-1.76675	0.387	-1.57633	-1.73503	1.13012	-0.324163	0.361271	-0.453137	-0.726648
ADAMTSL3	-2.24483	-2.24456	0.610468	0.353572	-0.148712	1.0059	-0.20075	-0.22234	-0.41895	-0.115549	-0.125465	-0.824324	-0.545778	-0.414461	-0.951991	-1.00451	-0.646997	0.552301	0.523966	0.289292	0.521489	0.645993	0.810687	0.854109	-0.908539	0.0747297	0.122202	-0.0383326	-0.166967	0.721007	2.67809
MDC1	-0.936698	-1.30451	-0.692146	-1.53288	0.0147993	-2.70943	-0.794825	-0.058645	-0.849404	0.0169559	-0.0563532	-0.957232	-1.22916	-0.0813195	-1.73986	-2.75232	-0.576018	-2.12974	-0.848998	0.677981	-1.05469	-0.410237	-2.99833	-0.962002	-2.55371	-0.0731196	0.486198	-0.741924	0.00106091	-0.954187	-0.324881
NDNL2	-1.26332	-1.26138	1.49605	3.33606	2.2877	0.195704	0.865572	0.507554	-0.189948	-3.91391	-2.7297	-0.0871152	-0.0168271	-0.125963	-0.131896	-0.85756	1.06282	-0.535941	0.0534035	-0.470419	-0.89656	4.93527	-0.129094	-0.35253	-0.680028	0.00704931	0.0147466	1.86228	-1.57839	-0.255803	0.639344
RAD51L3	-0.374761	-0.290455	-0.0221973	0.0310491	-0.404382	-1.12632	-0.268621	-0.0919606	-0.677816	-0.292278	-0.278254	-0.190293	-0.199248	0.616997	-0.319272	-0.297985	0.176218	-0.830949	-0.130852	0.212213	0.745092	-0.0531849	0.127971	0.31206	0.253482	-0.499629	0.000761046	-0.0624913	0.547846	0.972581	-0.768301
SETMAR	-0.180241	-0.446946	0.0337578	-0.362167	0.149377	1.1025	0.00426111	-0.0313405	0.842128	0.232606	-0.0663879	0.840763	1.09724	0.431249	-3.4593	1.4169	0.89638	1.00413	0.947424	-1.25272	0.62102	-2.47292	-0.300087	0.130661	-0.0308098	0.722522	-0.167467	-0.442554	0.186967	-2.23464	0.0171627
TNPO1	0.275384	1.18976	-0.25338	-0.442382	-0.565541	0.297444	-0.483181	-0.171646	-1.12787	-0.403522	-0.346457	0.0140727	-0.330674	-0.0949363	-0.136491	1.12925	-0.423231	0.255632	-0.55658	0.249255	0.101986	0.250151	1.01535	-0.0173086	1.13852	-0.910074	0.131389	0.0320564	-0.0908124	-1.34206	1.91377
PDE8B	-0.186849	1.19232	-0.188245	0.0420668	-0.387631	-0.176982	0.789246	-0.257892	-0.234633	-0.0569925	0.00283898	-0.43941	-0.321689	-0.375611	-0.123021	-0.478587	0.254066	-0.578625	0.0224969	1.04834	-0.267748	-0.663779	-0.284401	-0.0671997	-0.361505	0.0839338	1.04684	-0.0666852	-0.216644	0.0894016	-0.1654
ZNF236	-0.0339852	0.693604	0.33691	0.305545	0.341072	-0.426118	0.159503	0.108014	-1.32625	0.0413708	-0.0142468	-0.529487	-1.32337	-0.410424	-2.03331	0.694241	0.822037	-1.19384	-0.388921	-0.214224	-0.460219	0.00876511	-1.8273	-0.480433	0.67029	-1.87671	0.335331	0.0923705	-0.0766882	-4.45364	-2.81916
AGA	0.0678132	-0.30386	-0.157921	-0.303057	-0.283961	0.454597	-0.172559	-0.0628182	-0.381861	-0.406863	-0.12229	-0.0571726	0.1248	-1.16498	0.508839	-0.0779153	0.00993506	-0.415698	-0.214507	0.31151	0.0425647	0.405928	0.0283414	0.11555	-0.440534	0.0807652	1.15079	-0.0657284	-0.821075	0.302882	3.83451
AC106011.3	1.597	2.25416	-1.42795	-0.120463	1.12089	2.69734	0.339446	-1.10173	-0.180266	2.0767	-2.51426	0.328203	-0.0690906	1.76142	-1.58789	1.58668	-0.165385	2.73398	1.21607	-0.237651	0.992156	3.93207	0.345048	1.50146	0.639167	2.01514	1.50777	-1.55583	-1.49578	0.0982817	-0.0115306
NOTCH2	-0.0512849	-0.766555	0.415489	1.07299	0.166143	-0.101124	0.0549942	-0.0103196	-0.194046	-0.258903	-0.311217	-0.17886	-0.207396	0.503358	-0.0752791	-0.0509227	-0.243604	-0.0252706	-0.250262	-0.599384	0.00715191	0.0869076	-0.373272	-0.229032	-0.336747	-0.283503	0.628645	0.235021	-0.302578	0.748266	1.1503
MTAP	-1.11303	-1.06216	-0.0735091	0.164804	-0.792395	-1.00805	0.0193149	-0.0449853	-0.16548	-0.131061	-0.161402	-0.327011	-0.367737	-0.129738	-0.0318247	-1.19848	-1.5321	-0.119894	0.32133	1.03077	0.816037	0.668657	0.537261	-0.635466	0.199896	-0.622914	-0.947185	0.631212	0.740708	-0.35576	2.03573
DMBT1	0.120198	-0.104862	0.153719	0.0324831	0.0738693	-0.0921221	0.280594	-0.003813	0.104339	-0.0282575	0.0426667	0.056934	0.0771594	0.0032013	0.495336	-0.744311	0.648317	-0.398863	0.0132337	0.13079	-0.122668	0.313636	0.0602204	0.13555	-0.250831	0.00216189	-0.702411	0.0569689	0.00525462	-0.178731	-0.319053
FHIT	0.297683	0.0154558	1.07825	1.92018	0.695057	-0.120065	0.47465	0.835741	0.375684	1.19114	1.75531	0.233764	-0.136205	0.377446	3.63835	1.14793	1.31141	-0.0423065	0.0455793	-0.379596	0.674668	1.38614	-0.159438	0.474853	-0.210375	0.0794912	-0.0739016	1.39386	-0.392592	0.0803204	2.12706
MAPK10	-0.847886	-0.0108397	-0.983663	0.224875	-1.26772	1.3951	-1.67378	-1.5169	-0.2292	-1.74902	-0.288188	0.379798	0.461679	-1.01221	-2.64385	-0.0161315	-0.228349	0.374003	-0.101253	-0.210253	-0.0422283	2.37098	0.415384	-0.165194	-0.1415	0.372946	1.00334	-0.605468	-0.415422	-0.761762	3.5254
FDFT1	-0.0744369	-1.24325	0.100028	0.793881	0.241496	-1.05265	0.312202	0.0615187	-0.11235	0.0633468	0.0130325	0.0340169	0.00594067	0.720631	0.337669	-1.19963	0.127438	-0.217558	-0.0737563	-0.339565	0.00262178	-0.216512	-1.08436	-0.0642985	-0.400931	-0.278129	0.0464	-0.0855666	0.736385	-0.210824	-0.361662
SPTBN5	-2.82509	-2.0119	-2.77521	-2.4514	3.3726	-0.0846707	0.632783	-1.35164	-0.738079	-2.51975	-2.94727	-0.384944	-0.952997	0.284665	-0.0637398	2.4137	3.90002	0.348977	0.507757	-0.0778141	4.67983	6.63481	-0.208239	2.74362	0.382614	0.205554	-0.230381	1.82465	-5.03156	0.690132	3.34488
TMED7	-0.0874132	0.0197924	-0.0599278	0.533442	0.570302	0.0250515	0.986778	0.0377045	0.111299	0.06543	0.022848	-0.0184795	0.0091172	0.0474391	-0.321759	0.202292	0.285861	0.209775	-0.0235174	-0.102275	0.320171	0.680528	0.292356	0.192748	0.036587	-0.0271869	0.0168521	-0.0953378	0.0504427	-0.632015	-0.018876
TMED7	-0.0874132	0.0197924	-0.0599278	0.533442	0.570302	0.0250515	0.986778	0.0377045	0.111299	0.06543	0.022848	-0.0184795	0.0091172	0.0474391	-0.321759	0.202292	0.285861	0.209775	-0.0235174	-0.102275	0.320171	0.680528	0.292356	0.192748	0.036587	-0.0271869	0.0168521	-0.0953378	0.0504427	-0.632015	-0.018876
PER1	-0.182918	-0.443617	-2.67676	-0.852149	-1.15024	-0.537403	-2.55829	-0.990413	-0.131507	-1.54044	-0.0454052	-0.315787	-0.259989	-0.0762049	-0.0460934	0.81025	-1.66732	-0.409475	-0.205619	-0.148059	0.153689	-0.524799	-0.320492	0.065966	0.367759	-0.262614	-0.0347867	0.0277038	0.186806	1.00195	1.81122
POLD1	-2.60871	-2.37226	-2.76474	-2.06129	-0.510345	-2.87006	-1.17763	0.0565243	0.40862	-0.371919	0.218414	-0.0303326	0.275695	0.0866924	0.722797	0.523915	-1.80289	-3.2122	-1.09796	1.02866	-0.382524	-2.12658	-0.0338951	0.0694289	-0.875546	1.51556	-0.00982737	0.00298929	-1.47205	0.957673	-3.94306
UBB	0.428804	2.17645	-0.166301	-0.541484	-0.299696	-0.457316	-0.117522	-0.0751104	0.490278	-0.125911	-0.178746	0.47195	0.332922	0.286553	-0.351771	2.63823	-0.627593	-0.258694	-0.292957	2.53789	0.0266725	-0.310779	1.66723	-0.0877198	2.39449	0.095148	1.24832	-0.0960716	-0.755099	0.0765774	0.259873
