# Supplementary material for: A Quantitative Chemotherapy Genetic Interaction Map Reveals Factors Associated with PARP Inhibitor Resistance
Source: Cell Rep. Author manuscript; Available in PMC 2018 May 4. (PMC5935461; doi:10.1016/j.celrep.2018.03.093)
Supplement: 4 [file NIHMS962087-supplement-4.xlsx]

## Sheet: Sheet1
Genes	PARP_median	PARP_FDR	Crosslinking_agents_Median	Crosslinking_agents_FDR	Topoisomerase_median	Topoisomerase_FDR	Tubule_median	Tubule_FDR	Alkylators_median	Alkylator_FDR	Replication_median	Replication_FDR
MRE11A	2.13062	0.0169	-0.214413	0.3502	-1.95575	0.0001	-1.23272	0.0562	1.68854	0.0173	-0.129163	0.3033
CNOT7	2.12163	0.0134	1.52258	0.0582	-1.03823	0.0061	-2.77891	0.01	3.97829	0.0001	0.23266	0.3448
NAIP	2.57384	0.0025	0.758864	0.1527	-0.425445	0.0691	-2.61829	0.0115	3.01154	0.0009	-2.31856	0.0017
RABGAP1	3.96481	0.0004	2.31242	0.0203	0.731287	0.0222	0.0553591	0.5013	3.29748	0.0003	0.99473	0.0555
ZNF43	2.22087	0.001	3.20399	0.0057	-0.0573965	0.4629	-0.866003	0.0974	2.64595	0.002	1.13426	0.0415
MLL	-1.51587	0.0334	-0.168748	0.3853	-0.752742	0.0177	0.263676	0.361	-2.39677	0.0017	-0.625842	0.0793
TNFAIP8	-1.72961	0.0004	-4.16082	0.0006	-2.64411	0	-1.34682	0.0503	-2.21923	0.0026	-0.209851	0.2396
RAD1	3.78189	0.001	2.37575	0.0196	0.384617	0.0715	1.05675	0.1183	4.18369	0.0001	0.0909987	0.4688
PMS2	-1.09976	0.1899	-0.0153926	0.5074	0.0748499	0.288	0.779127	0.1721	-1.66926	0.0109	0.202187	0.3702
FAM160B2	5.0926	0.0001	0.882544	0.1263	-0.476614	0.0545	-3.94517	0.0022	4.42767	0	4.25931	0.0001
CLN8	-2.33135	0.0003	-3.34634	0.003	-3.08554	0	-1.92128	0.026	-3.27716	0.0002	-0.339928	0.1645
ARID1A	4.51957	0.0001	3.414	0.004	2.94338	0	-0.884148	0.0927	-0.110815	0.3857	-6.19231	0
ATM	1.44594	0.0227	2.90444	0.0083	-0.626667	0.0289	0.153618	0.4259	2.42054	0.0037	1.87986	0.0077
JMY	2.61928	0.0032	2.22483	0.0235	1.58261	0.0019	0.829532	0.1609	0.207416	0.3538	1.40669	0.0219
HMGCR	-0.327939	0.2743	-3.75425	0.0012	-0.529384	0.0431	-0.174147	0.2985	-1.63284	0.0118	-1.54107	0.0097
GPBP1	5.839	0.0001	8.19106	0	3.19584	0	2.92	0.013	3.78161	0.0002	0.261278	0.3194
MIER3	2.37182	0.0196	1.37423	0.0712	0.719814	0.0229	1.94831	0.0442	1.51416	0.0245	-3.37778	0.0001
APEX1	-3.2018	0.0003	-3.21882	0.0036	-1.95759	0.0001	-1.07394	0.072	-1.7527	0.0089	-0.785739	0.0542
CNDP1	-3.12285	0.0003	-1.17718	0.0824	1.46282	0.0025	2.9153	0.0134	-2.65697	0.001	-0.0807165	0.3443
RAPGEF4	2.51886	0.0083	2.26771	0.0221	0.174042	0.1817	-0.852495	0.0998	0.260656	0.3165	0.413764	0.2171
ODF4	3.47856	0.0005	6.31864	0.0001	1.47044	0.0024	0.538288	0.2338	1.07422	0.0629	1.04597	0.0491
BNIP3L	-1.81753	0.0237	1.078	0.1043	2.75568	0	1.61988	0.0679	-0.711201	0.0948	0.828348	0.0841
RASA1	3.39968	0.0016	2.91102	0.0081	-3.00715	0	-3.70071	0.0033	3.47706	0.0003	-1.87261	0.0051
DARS	3.72355	0.0001	0.775263	0.1486	1.61219	0.0017	3.80152	0.0052	1.50083	0.0252	0.462988	0.1906
NUDT12	2.71188	0.0017	0.849389	0.135	0.938237	0.0119	0.758501	0.1757	2.76727	0.0015	1.81624	0.0087
FUT9	0.686725	0.5312	0.127057	0.3868	4.82674	0	2.06084	0.0354	0.14668	0.3982	3.71316	0.0002
ITM2B	2.40326	0.006	2.8057	0.011	-0.0284473	0.5213	0.418031	0.2741	1.80715	0.0135	1.21069	0.0346
HACE1	-0.536819	0.0859	-2.08191	0.0197	-1.29544	0.0026	0.627756	0.212	-3.06928	0.0003	0.086494	0.4731
UPF3A	1.70139	0.0183	-0.164211	0.3881	-1.51367	0.001	2.07201	0.035	1.12941	0.0561	0.425674	0.2105
TP53BP1	2.79834	0.0009	3.51115	0.0037	0.543519	0.04	-0.370242	0.1914	3.37671	0.0003	0.280394	0.3046
F2R	1.82499	0.0277	3.08592	0.0066	0.955257	0.0115	0.878108	0.1492	1.65431	0.0183	1.69935	0.0115
HERC2	-1.32012	0.008	-0.466266	0.2274	0.886162	0.0134	0.61278	0.2173	-0.44768	0.1774	0.235473	0.3429
PARK2	1.42079	0.0375	-1.11942	0.0908	0.00816367	0.4032	-0.698789	0.1163	1.56163	0.0225	0.891227	0.071
MAST4	-0.784593	0.3603	-0.19708	0.3675	-0.429974	0.0674	-0.499452	0.1575	-0.580422	0.1293	-0.711595	0.0638
PNMA2	-0.469059	0.443	-0.971108	0.1067	-1.32388	0.0023	0.0266331	0.5305	-1.33669	0.0228	-0.368502	0.1506
ARCN1	-0.298052	0.2981	-0.66193	0.1703	-1.26797	0.0029	0.170353	0.4163	-2.00877	0.0046	0.0191894	0.5495
CDRT4	-2.43364	0.0008	0.636675	0.179	-0.702754	0.0214	-0.00320655	0.433	-0.464831	0.1705	0.129225	0.4374
TSLP	-1.88501	0.022	-0.640778	0.1825	-0.939273	0.0089	-2.05426	0.0216	-1.64383	0.0114	-0.159552	0.2746
AC131280.9-201	0.314978	0.4386	2.09292	0.0295	0.560415	0.038	0.472234	0.2547	1.99868	0.0089	1.73876	0.0101
AFDC1	-1.49069	0.0225	-1.43455	0.0546	-1.46861	0.0013	-1.77738	0.0328	-1.75956	0.0088	1.27018	0.0304
CCDC102A	2.5728	0.0122	1.81643	0.0416	0.733143	0.0222	-0.742588	0.112	3.40508	0.0003	0.842717	0.0791
TMEM161B	3.35918	0.0004	1.70453	0.0484	0.0823908	0.2771	0.323593	0.321	2.45688	0.0034	0.0609833	0.4984
PTCD2	-1.17002	0.1031	0.357871	0.2701	4.09827	0	4.5415	0.0013	0.47895	0.1994	-3.01841	0.0003
STK11	-0.107554	0.3128	-0.658069	0.1745	2.43457	0.0001	1.72904	0.0569	-0.106643	0.389	-0.21985	0.2329
THBS4	-1.9975	0.0021	-3.45273	0.0024	-1.67199	0.0003	0.0179357	0.5422	-2.22713	0.0025	1.03572	0.0512
ARGLU1	-1.75109	0.0065	-1.02679	0.1006	-0.526971	0.0436	-0.237126	0.2674	-0.372104	0.2121	0.175158	0.3974
ATP5A1	-0.0266143	0.4526	1.3673	0.0722	0.159307	0.194	0.046162	0.5166	0.67669	0.1331	0.709724	0.1103
PCNA	-2.68832	0.0016	-2.98405	0.006	1.72906	0.0011	-0.147514	0.3201	1.05181	0.0659	-0.0149494	0.4112
ELAVL2	0.908982	0.1303	1.48451	0.0621	-0.399939	0.078	-0.201163	0.2824	1.15392	0.0535	0.0695719	0.4888
C13orf8	1.66218	0.0281	0.272799	0.3082	-1.23132	0.0033	0.337254	0.3113	0.359303	0.2555	0.294798	0.2968
GTF2H1	0.683048	0.1476	-2.37355	0.0143	4.38964	0	1.67142	0.0614	1.48102	0.0264	-1.02715	0.0304
TNFRSF10C	0.925089	0.0997	1.57857	0.0551	0.373014	0.0747	-0.137424	0.3263	0.869721	0.0926	0.690599	0.1145
NHEJ1	-0.204243	0.4432	-3.67458	0.0016	2.39614	0.0001	1.74201	0.0553	0.115191	0.4251	1.05605	0.0478
MSH6	-1.73616	0.0188	-1.88985	0.0268	-0.187731	0.2418	-0.206946	0.2816	-0.101265	0.3927	0.157815	0.4127
ATXN1	2.10513	0.0177	0.0290723	0.4489	-0.948593	0.0085	-0.140046	0.3233	0.0540514	0.4764	0.234865	0.3436
HOMER1	2.58538	0.0033	1.5324	0.0574	-0.373724	0.0882	-2.57065	0.0117	2.44216	0.0035	-0.289704	0.1911
PMS2L3	1.85481	0.0287	0.588568	0.1934	-0.662427	0.025	0.349959	0.3029	-0.661047	0.1077	0.757827	0.1002
TJP1	4.78507	0.0002	1.80256	0.0445	1.15802	0.0064	-0.43619	0.1721	4.24941	0.0001	1.64413	0.0127
SV2C	-1.61475	0.0032	-1.90548	0.0257	-0.369209	0.0903	1.52547	0.0766	-1.98689	0.0048	-0.790243	0.0529
PDE4B	5.13293	0.0001	0.520059	0.2134	2.07	0.0004	0.390151	0.2834	4.26411	0	0.504424	0.1719
KBTBD11	-2.78698	0.0033	-0.786138	0.1415	0.119525	0.2328	0.996195	0.1273	-1.14439	0.0356	0.707236	0.1118
ZNF395	0.230538	0.379	0.415292	0.252	-0.294169	0.1354	-0.501974	0.156	0.991664	0.0732	0.0731843	0.4823
USP1	0.213146	0.3209	-6.73988	0	3.23131	0	3.3537	0.0071	-1.71729	0.0098	4.62178	0
WDR41	0.884244	0.1029	-1.51986	0.0462	-0.499581	0.0493	0.0240534	0.5348	-0.124964	0.374	-1.53848	0.0098
APBA2	0.933435	0.1161	-0.139401	0.4046	0.466205	0.0533	0.874952	0.1519	0.25399	0.3202	0.533855	0.1625
OCA2	2.34365	0.0118	3.23291	0.0055	-0.00181375	0.5761	1.88574	0.0456	1.59235	0.021	1.13983	0.0398
OIP5	2.06865	0.0024	1.1079	0.0983	1.8875	0.0007	-1.80284	0.0311	1.56268	0.0225	1.80358	0.0088
ANKRD12	2.74366	0.0019	3.97035	0.0018	-0.144459	0.3049	-0.871177	0.0952	3.40492	0.0003	1.12037	0.043
CCDC28A	0.380043	0.3164	0.249281	0.3185	-0.393678	0.0802	2.50363	0.0209	-1.05314	0.0449	0.255518	0.3239
ANGPT2	-2.03878	0.0043	-3.0687	0.0044	1.19789	0.0056	0.00353401	0.5591	-0.544023	0.1402	-0.882985	0.042
LEPROTL1	0.606404	0.2051	2.08207	0.0303	1.3429	0.0037	0.125634	0.444	1.71998	0.0166	0.269173	0.3156
EFNA5	-0.44622	0.2742	0.00317781	0.4802	-0.153827	0.2904	2.09228	0.0338	-0.643728	0.1122	-0.0884577	0.3371
F2RL1	-1.66969	0.0153	-0.101728	0.4277	-0.823226	0.0136	-0.216863	0.2791	-1.72979	0.0094	-0.179215	0.2569
NEF3	-1.04082	0.3061	-0.0886925	0.4415	-0.228699	0.1943	-0.131254	0.3324	-0.495883	0.1574	0.528767	0.1645
SEMA6A	-0.579932	0.1531	-0.626569	0.1837	-0.888228	0.0107	-0.574113	0.1416	-0.683664	0.1014	1.12067	0.0429
GTF2F2	2.49996	0.0058	2.91087	0.0082	0.61287	0.0324	1.23909	0.1007	1.74901	0.0154	0.922213	0.0674
SRP19	1.7648	0.02	2.68232	0.0142	1.06973	0.0082	-0.374555	0.1901	2.18877	0.0063	1.17554	0.0365
ADRA1A	-0.0564029	0.333	2.71053	0.0127	-1.65735	0.0004	-0.267719	0.2496	0.994001	0.0729	1.3793	0.0231
EFHA1	1.08046	0.1264	-0.134929	0.4069	-0.274582	0.1501	-0.193655	0.2882	0.528994	0.18	-0.297701	0.1847
CCNB1	-1.9396	0.0126	-2.18846	0.0178	-0.74639	0.0183	2.26656	0.0269	-1.40978	0.0193	0.251424	0.3294
DOCK5	1.84087	0.0041	2.99363	0.0073	-0.178237	0.2553	0.0891536	0.472	1.70221	0.0171	2.4299	0.0023
EHD4	-0.0518509	0.2983	0.474921	0.2284	0.236742	0.1362	0.100196	0.4621	-0.0495096	0.4337	0.350565	0.2608
MED17	-2.38471	0.0017	-0.203182	0.3588	-0.188095	0.2412	-1.79739	0.0321	-1.91476	0.006	0.0974409	0.4636
SORBS3	-1.57273	0.0285	-2.19785	0.0171	-0.0351177	0.5075	0.119564	0.4477	0.222397	0.3434	0.491273	0.1777
C13orf23	1.04634	0.138	2.27826	0.0213	1.94582	0.0005	-0.0349613	0.4059	1.01657	0.0699	-0.152945	0.2825
FANCB	1.72454	0.0304	3.2558	0.0053	0.444776	0.0572	-0.0322326	0.4079	0.732876	0.1188	2.01515	0.0054
SLC30A5	0.0507131	0.3943	-1.32327	0.0627	-0.190137	0.2383	-0.458468	0.1654	0.120385	0.4204	1.06473	0.0472
FAM90A1	1.71385	0.0346	0.20388	0.3434	0.0310013	0.3594	0.701906	0.1917	0.247809	0.3247	0.387967	0.2357
ERCC1	-1.56927	0.0134	-1.37397	0.0585	-0.824432	0.0135	0.224755	0.3843	-0.174783	0.3363	-0.657885	0.0731
LTK	0.527937	0.2735	0.0965862	0.403	-0.0045999	0.5706	1.77981	0.053	1.04033	0.0671	-0.308099	0.1805
MUS81	-0.836084	0.026	-1.94175	0.0239	-0.214972	0.2086	0.995604	0.1278	-1.65755	0.0111	-0.0979612	0.3285
ELF1	1.16646	0.1056	0.865442	0.1299	-2.09814	0.0001	-0.143847	0.3217	-0.41054	0.1933	1.6147	0.0138
TPTE	-0.0550387	0.3651	-1.4896	0.0492	0.0604193	0.3082	1.477	0.0796	-0.133973	0.3669	0.669666	0.1215
CCNH	0.0121335	0.2085	-0.363855	0.2776	-0.729347	0.0195	0.0802038	0.4791	-0.928074	0.0589	-0.805897	0.0511
DHFRL1	0.943289	0.102	2.55423	0.0161	0.408078	0.066	0.137645	0.4379	0.508467	0.1876	0.970269	0.0605
APTX	1.0558	0.1318	1.23631	0.0844	-0.0636089	0.4505	-0.225847	0.2739	-0.12203	0.3762	0.466521	0.1887
ATG12	1.30988	0.0424	0.0252477	0.4541	1.29803	0.0042	0.0945935	0.4689	1.18133	0.0506	-0.445232	0.1222
ALDH7A1	-0.624515	0.154	-0.29292	0.3099	-0.395397	0.0795	-1.02016	0.0755	-0.279348	0.2651	-0.130523	0.3009
IFT74	-0.0681737	0.4997	-1.01982	0.1015	-0.524587	0.0441	0.266157	0.3596	-1.28315	0.0254	-0.342756	0.1629
CHRFAM7A	1.30097	0.1196	3.86467	0.0022	-0.578218	0.0348	-0.15183	0.3171	2.61375	0.0021	2.08244	0.0049
CHRNB1	1.30097	0.1196	3.86467	0.0022	-0.578218	0.0348	-0.15183	0.3171	2.61375	0.0021	2.08244	0.0049
ACOT2	-0.827015	0.1271	-0.661006	0.1725	-0.0120505	0.5557	0.336765	0.3121	0.165895	0.3838	-0.991898	0.0334
UBR7	1.20651	0.0404	-1.42818	0.0551	-2.11673	0.0001	0.118977	0.4485	2.01524	0.0086	-0.94867	0.0375
PQLC1	-1.84305	0.0055	-0.389175	0.2599	0.385746	0.0712	2.36086	0.0243	-0.589763	0.1267	0.00755447	0.5646
FUK	0.158879	0.4175	0.901306	0.1231	3.02887	0	0.954737	0.134	0.49881	0.1919	0.301867	0.2932
LOXL2	1.44399	0.074	0.0444481	0.4351	-0.902783	0.01	0.386773	0.2849	0.473349	0.202	0.568442	0.1482
ZNF182	0.733538	0.1922	1.23993	0.083	0.794702	0.018	1.3787	0.0879	0.999159	0.0723	0.204239	0.3682
XPC	1.50497	0.0508	0.454377	0.2351	0.629986	0.031	0.8914	0.1475	2.11355	0.0071	2.37314	0.0024
ALKBH3	-0.915528	0.1088	-0.095115	0.4385	-0.603032	0.0317	0.581011	0.2245	0.290976	0.2962	0.364831	0.252
POLR3G	1.14841	0.077	-0.458861	0.23	2.6595	0.0001	3.50551	0.0065	0.572945	0.1647	0.332575	0.271
SNX2	1.10109	0.0906	1.00613	0.1117	0.421994	0.063	1.664	0.0639	0.770451	0.1111	0.145992	0.4241
BTF3	-0.0150981	0.4077	-0.58562	0.1928	0.750002	0.0206	-3.58649	0.004	0.914196	0.085	0.628176	0.1323
DEF8	-0.426279	0.2098	0.0718733	0.4197	0.27733	0.114	2.76846	0.0161	-0.131123	0.3694	1.48695	0.018
CNDP2	-2.08179	0.0057	-2.62211	0.0091	-0.277775	0.1477	-0.831274	0.1012	-1.03334	0.0469	-0.450302	0.1219
DMRTA1	-0.57397	0.1759	-0.186397	0.3758	-0.137585	0.3146	-0.139143	0.324	-0.640788	0.113	-0.313298	0.1769
CYB5A	0.553818	0.2926	1.1478	0.0927	-0.396415	0.0791	1.67122	0.0619	0.209367	0.3523	0.496448	0.1735
BLM	1.03553	0.1012	-0.67473	0.1677	0.17767	0.1786	0.30241	0.3347	-0.46412	0.1708	-1.50318	0.0106
FNBP1L	-0.911758	0.0594	-0.878787	0.1218	-0.308666	0.1243	0.0268705	0.5296	-0.87051	0.0665	-0.0854832	0.3409
TP53	1.11481	0.0704	2.79666	0.0115	-0.0856388	0.4048	-0.0477293	0.3937	0.592767	0.158	-0.718785	0.0627
ANGPTL5	1.10803	0.0696	0.918718	0.1197	-0.27399	0.1506	-0.692172	0.118	1.89388	0.0113	-0.370289	0.1502
RNF214	2.02096	0.0105	0.866424	0.1286	0.0522537	0.3204	-0.0243915	0.4124	1.70429	0.017	0.00326216	0.5726
RAD54L	-0.451413	0.1848	-3.05034	0.005	-0.116755	0.349	-0.100643	0.3529	0.991367	0.0732	1.24719	0.0324
AGGF1	1.47317	0.0312	0.0816566	0.4111	0.108602	0.2445	0.68265	0.1983	0.590562	0.1587	-0.48304	0.1163
ATMIN	2.14833	0.0134	0.235557	0.3273	0.159103	0.1942	-1.12194	0.0683	1.25468	0.044	0.110908	0.4522
CCDC25	-0.290326	0.2218	-0.163805	0.389	-0.189112	0.2396	0.202847	0.3925	0.21692	0.3462	-0.0985912	0.3272
COL4A3BP	-0.0691503	0.47	-0.778738	0.1446	0.347429	0.083	0.144452	0.4339	-0.0496424	0.4336	-0.131599	0.3005
SLCO6A1	1.06147	0.3931	-0.202756	0.3595	-0.49741	0.0498	-4.31932	0.0014	0.462738	0.2065	0.420596	0.2121
GALC	-1.0018	0.0338	-1.25881	0.0677	-0.801476	0.0149	0.0100114	0.5501	-0.830528	0.0728	-1.25608	0.0181
OCLN	0.0863145	0.3246	0.462838	0.2329	-0.223453	0.1995	1.22187	0.1024	0.35635	0.2571	0.287846	0.3009
KLHL9	1.67093	0.0298	2.00862	0.0332	-0.125951	0.334	0.906523	0.1454	0.394177	0.2377	-0.00951003	0.416
NCOR1	2.01482	0.0183	-0.154566	0.3936	-0.00480348	0.5703	-0.0658519	0.3786	0.352107	0.2593	-0.824276	0.0483
DYNC1LI2	0.206405	0.2618	-1.896	0.0264	-0.164676	0.2743	0.534831	0.2361	0.781411	0.109	1.11	0.0437
FANCF	-0.392788	0.2088	-0.0598815	0.4662	0.390147	0.0705	0.442986	0.2649	-0.161828	0.3459	-0.102948	0.3246
UBE2N	-0.979209	0.0781	-1.37004	0.0589	-0.197498	0.2297	-0.152652	0.3149	-0.0839261	0.406	-0.365094	0.1518
BHMT	0.337223	0.2859	0.505719	0.2173	3.76358	0	1.50347	0.0779	-0.115989	0.381	2.10344	0.0044
GATA3	-0.190831	0.2173	-0.555639	0.203	-0.282171	0.1446	0.258843	0.3642	-0.499436	0.156	0.427485	0.2094
RAD51C	-0.863941	0.1216	-0.146442	0.3999	-0.15066	0.2954	4.69654	0.0009	-0.458855	0.1728	1.0274	0.0522
XAB2	-1.51636	0.0849	-0.728837	0.1576	0.123912	0.2279	-0.158006	0.3116	-0.28423	0.2625	-0.87273	0.0432
MPDZ	0.447098	0.3079	0.665771	0.1725	1.99568	0.0004	3.07084	0.0107	0.987219	0.0736	0.473137	0.1847
PPP3CC	2.26198	0.0118	0.171843	0.3604	0.035224	0.3521	-0.139003	0.3248	0.94243	0.0806	-1.14592	0.0249
ARHGAP11B	-0.657094	0.0275	-2.77783	0.0076	-0.542059	0.041	0.608144	0.2188	-1.75556	0.0089	-1.30696	0.016
NUDT1	0.979026	0.3392	1.06037	0.106	-0.14291	0.3071	0.186348	0.4051	2.8971	0.0012	-0.0181515	0.4058
ARID1B	-1.81001	0.0145	-0.280285	0.319	-0.144379	0.3051	-0.63728	0.1297	-1.94504	0.0056	-1.14459	0.0253
DTWD2	0.268199	0.2793	0.545129	0.205	-0.115549	0.351	-0.341793	0.2038	0.359314	0.2555	0.0962579	0.4651
MGA	-0.161592	0.3523	0.107601	0.3947	0.0284719	0.3648	2.90159	0.0139	-0.2107	0.3106	0.0687964	0.4912
PALB2	-2.95283	0.001	-1.94186	0.0236	-0.136791	0.3157	0.059013	0.4911	-0.710887	0.0949	-0.3904	0.1424
MTMR10	-0.0907169	0.0788	-1.97932	0.0217	-0.751576	0.0178	-1.7557	0.0337	0.243788	0.3273	-0.166585	0.2666
NTHL1	-0.150378	0.3157	0.222787	0.3326	-0.212263	0.2123	-0.317201	0.2218	0.176956	0.3759	0.924815	0.0667
C8orf40	3.42083	0.0013	3.41195	0.0042	0.561424	0.038	-0.170528	0.3021	0.745291	0.1164	-1.02411	0.0308
GTF2E2	-0.453769	0.1925	-0.0780354	0.4537	0.318092	0.0946	0.301541	0.3354	0.0423609	0.4865	-0.294899	0.187
POLI	1.52858	0.0406	1.13829	0.094	-0.136719	0.3158	0.00874413	0.551	0.916635	0.0844	0.543337	0.1568
GOLGA8A	-0.139985	0.4171	-0.796694	0.1381	-0.995036	0.0073	-0.514708	0.1531	-0.769806	0.0837	-0.420397	0.1307
MCCC2	0.407145	0.2621	-2.49466	0.0116	4.63542	0	1.41224	0.0854	-0.539212	0.1413	0.241667	0.3369
PLA2G4B	0.580584	0.2976	1.47313	0.064	-0.783852	0.0158	-0.238528	0.2661	0.123448	0.4177	0.210239	0.3612
PLA2G4B	0.580584	0.2976	1.47313	0.064	-0.783852	0.0158	-0.238528	0.2661	0.123448	0.4177	0.210239	0.3612
CCDC125	1.40867	0.0643	0.416616	0.2501	-0.239063	0.1829	0.968407	0.1321	1.60323	0.0205	0.827505	0.0846
MAP3K13	-0.317743	0.2437	-0.954862	0.1098	-0.293148	0.1363	0.237795	0.3797	-0.555291	0.1364	-0.795931	0.0521
INTS10	-0.960352	0.0647	-0.526999	0.2101	-0.887961	0.0107	-0.0843978	0.3629	-0.4098	0.1937	0.611303	0.138
CBL	-0.642839	0.2204	0.359375	0.2693	-1.33364	0.0022	0.781911	0.1714	0.116103	0.4243	-0.675875	0.0709
C20orf133	-0.345321	0.1555	1.10323	0.0992	-1.08899	0.0052	-0.677048	0.1201	-0.201003	0.3167	-0.808949	0.0506
ARSB	1.87754	0.0137	-0.837272	0.1292	0.157131	0.1964	-0.520293	0.1508	-0.012626	0.4646	-0.0968216	0.3303
DENND5A	2.16667	0.0118	0.779103	0.1476	-0.0368384	0.5038	-0.606497	0.1348	0.817655	0.1022	1.28139	0.0289
RGNEF	-0.309074	0.2563	0.673459	0.1691	0.612049	0.0325	0.328957	0.3178	0.281139	0.3025	-0.0261781	0.3958
STARD4	-1.10047	0.0378	-0.356681	0.2818	-0.312481	0.1216	-0.369913	0.1921	-0.878797	0.0654	-0.798684	0.0517
CHAF1A	-2.40812	0.0009	-0.305197	0.3064	-0.0251725	0.5274	-2.48663	0.0125	-0.439845	0.1808	0.0140047	0.5544
SERINC5	0.468969	0.2676	0.085527	0.4074	0.0393997	0.3448	-0.0130735	0.4231	0.146932	0.398	-0.418914	0.1315
ARHGAP11A	0.406949	0.4866	0.840394	0.1364	-0.196557	0.231	0.00566296	0.5559	0.476755	0.2005	-1.04546	0.0293
PTEN	-0.729812	0.0983	-0.54747	0.2038	-0.132009	0.3238	0.320603	0.3226	-0.199899	0.3175	-0.324026	0.1724
FAM82A2	1.40931	0.0504	1.01816	0.1111	0.181156	0.1757	1.28489	0.0977	0.735631	0.1182	-0.0882398	0.3378
C11orf61	-0.182871	0.3894	-0.872507	0.1233	-0.165009	0.2736	-0.271231	0.246	-0.780283	0.0815	-1.14352	0.0254
FANCL	1.58987	0.0228	1.28392	0.0817	0.32606	0.0911	0.873558	0.1535	-0.22018	0.3049	-0.108706	0.3194
ELP3	-2.16601	0.0075	0.354443	0.2725	-0.0630182	0.4517	0.396357	0.2805	-0.744719	0.0881	-0.0586544	0.3596
RAD9A	1.34251	0.0672	-1.4717	0.0504	-0.817546	0.0141	0.361994	0.2957	-1.86184	0.007	-0.890512	0.0415
USP25	1.79886	0.0273	2.65704	0.0147	0.588703	0.0346	0.173551	0.4098	1.13544	0.0556	-0.0993045	0.3268
FBXO15	0.408981	0.215	-0.171189	0.3837	0.398397	0.0684	0.287338	0.3423	0.0888301	0.4464	0.258234	0.3217
KIAA1967	1.43554	0.0629	0.758684	0.1533	0.0455428	0.3339	-1.54601	0.0389	0.649797	0.1398	0.233697	0.3441
CYFIP1	1.47782	0.0317	1.50134	0.06	2.6519	0.0001	1.14299	0.1079	0.288332	0.2979	-0.0363753	0.3798
RECQL5	-0.531321	0.2761	1.81614	0.0421	1.73623	0.0011	1.74798	0.0549	-0.513162	0.1503	1.30254	0.0276
TMEM85	2.20319	0.0389	3.47933	0.0038	-0.247815	0.1746	1.0645	0.1165	3.46263	0.0003	0.43602	0.2056
DCPS	1.04975	0.091	0.372506	0.2647	-0.438201	0.0652	-0.868495	0.097	-0.319389	0.2409	-1.17098	0.0223
RPA4	-1.49188	0.0486	-2.94844	0.0066	-0.443469	0.0633	0.0264871	0.5314	-0.115659	0.3814	-3.29167	0.0002
BRCA1	-3.48498	0.0001	-5.0769	0.0002	-0.0682891	0.4398	-0.760331	0.1091	0.0917441	0.4441	0.0701414	0.4876
NF1	1.6478	0.1517	-0.893253	0.1202	0.219452	0.1471	-0.277394	0.2426	0.733643	0.1186	-0.0253766	0.3976
P2RY5	-0.856422	0.0733	-0.491904	0.2192	-0.39785	0.0785	0.267338	0.3588	-0.532572	0.1436	-0.328684	0.1691
TRAPPC1	0.136309	0.2409	0.435109	0.2411	1.22679	0.0053	1.88212	0.0461	0.0340703	0.4933	1.01632	0.0528
SHFM1	-5.24077	0	-3.61572	0.002	-0.175954	0.2586	-0.195739	0.2858	-1.64194	0.0115	0.782603	0.0973
KANK1	0.136491	0.3541	-0.444666	0.2383	-0.158975	0.282	-0.229297	0.2719	0.115511	0.4249	0.171625	0.4006
TPT1	-0.299902	0.283	0.78145	0.1471	1.55906	0.0019	0.843804	0.1569	1.23613	0.0454	1.63913	0.0132
RBM11	-0.695499	0.1443	-1.36477	0.0606	-0.433417	0.0666	-0.826983	0.1029	-0.710146	0.095	-1.09152	0.0266
PMP22	0.750214	0.2924	0.0911721	0.405	0.0888939	0.2683	-0.0421558	0.3986	-1.05471	0.0448	-0.701454	0.0663
RB1	1.92719	0.0133	1.4423	0.0666	1.39394	0.0031	0.0142975	0.5449	2.28099	0.0051	-1.56775	0.009
CSNK2A1	-1.30576	0.0224	-2.8546	0.0074	-0.0542015	0.4686	2.00101	0.0403	-0.306333	0.2483	-1.41874	0.0123
FAM3A	-0.865493	0.1174	-0.364452	0.2761	-0.827909	0.0134	-0.23122	0.2707	-1.14137	0.036	-0.808882	0.0509
FNBP4	-0.328039	0.4869	0.00731003	0.4771	0.444569	0.0573	-0.421963	0.1759	1.6607	0.0181	0.00879559	0.562
TDP1	-0.66975	0.0791	-1.2583	0.068	-0.489364	0.0514	-0.627535	0.1315	-0.479195	0.1647	-0.525127	0.1037
AQR	-0.661888	0.3825	-1.73037	0.0325	0.501036	0.0467	-1.20435	0.0594	0.324425	0.2754	-2.44507	0.0013
SIRT3	0.19484	0.4425	-0.229517	0.3385	0.039584	0.3443	0.276942	0.3504	1.18084	0.0506	3.04288	0.0006
ATP6V1B2	-1.75367	0.0097	-0.277693	0.3198	-0.0242272	0.5294	-0.873003	0.0941	-1.38138	0.0207	-2.5215	0.0012
POLG	1.35177	0.1861	1.5278	0.0578	0.175892	0.1801	0.915334	0.1436	1.86231	0.0121	1.59482	0.0149
PIBF1	-2.44492	0.0114	-0.46936	0.2246	3.14172	0	1.41677	0.0852	-0.709203	0.0952	-0.0214283	0.4029
TBCA	0.929808	0.1171	0.469223	0.2297	2.92586	0	1.84538	0.0489	1.54461	0.0234	1.94237	0.0066
LIG4	1.95629	0.0223	0.437498	0.2397	0.575499	0.0361	0.953658	0.1347	0.704347	0.1254	0.80217	0.0928
PCM1	1.36956	0.0283	1.65899	0.05	0.640401	0.0298	-0.169479	0.3035	1.57436	0.022	0.353497	0.2604
ERCC8	0.560311	0.2095	-0.207768	0.3535	0.472475	0.052	0.0839162	0.4748	0.314685	0.2812	-0.138316	0.2939
NEK3	-0.720754	0.1659	-0.75286	0.1503	0.791792	0.0182	-0.268035	0.2491	0.000659538	0.5234	-0.239683	0.2195
PRIM2	-0.362503	0.2757	-0.299594	0.3083	-0.289878	0.1386	-1.42859	0.0441	-0.0205816	0.4579	0.0318502	0.5309
DCUN1D5	2.02537	0.0107	0.236767	0.326	-1.32398	0.0023	0.33939	0.3087	0.891435	0.0887	0.553287	0.1525
SDHD	0.359368	0.4579	-0.402756	0.2542	-0.321721	0.1156	0.0482246	0.5095	0.0862007	0.4488	-0.130362	0.3014
CASC4	0.806506	0.235	0.07101	0.4216	0.485695	0.0493	-0.0683254	0.3752	0.573118	0.1647	0.330106	0.2737
DDEFL1	0.870985	0.1453	1.49242	0.0616	0.135785	0.2161	-0.67618	0.1205	1.56613	0.0223	1.45461	0.0195
UBE2B	-0.827282	0.194	1.04534	0.1088	1.11604	0.0073	0.272995	0.3546	0.0537609	0.4767	-0.32817	0.1702
LONRF1	-0.230333	0.4441	-1.68356	0.0342	-0.530653	0.043	0.120058	0.446	-0.505544	0.1533	0.283907	0.3032
DCTN6	-0.297908	0.3039	-0.655887	0.1751	0.209449	0.1543	1.87007	0.0466	-0.392927	0.2022	0.0598824	0.501
DLGAP2	0.998062	0.0729	0.199029	0.3453	-0.149353	0.2974	0.808116	0.1651	0.113475	0.4263	1.82572e-05	0.5786
GLG1	-0.58968	0.291	0.394013	0.259	-0.54676	0.0403	-0.427897	0.1733	-0.500081	0.1557	2.55163	0.0015
COMMD10	-0.345672	0.2697	-1.48913	0.0495	-0.130444	0.326	-0.696264	0.1169	-1.14015	0.0361	-0.256501	0.2113
CTSB	-0.388483	0.2927	-0.694721	0.1632	-0.680217	0.0235	0.100397	0.4614	0.00945735	0.5159	-0.680639	0.0698
FAM118B	-0.647508	0.1194	-0.378605	0.2666	1.38635	0.0031	0.268152	0.358	-1.46569	0.0171	0.252643	0.3277
SNTB2	-0.841007	0.1806	-0.400124	0.2552	-0.588274	0.0333	0.384135	0.2856	-1.1121	0.0387	0.409916	0.2198
CLK2	0.798101	0.2252	0.180044	0.3575	0.144561	0.2078	0.738066	0.1806	0.545422	0.174	0.361861	0.2538
NBN	-0.80281	0.0742	-1.24233	0.071	-0.0605703	0.4571	2.34236	0.025	-0.236925	0.2932	0.303495	0.2904
TGDS	1.16364	0.0628	0.62352	0.184	-0.329019	0.1113	0.180593	0.4059	0.6693	0.1348	-0.035694	0.3816
FAM120B	-0.458143	0.1975	-1.08909	0.095	-0.191851	0.2365	-2.08202	0.0207	-0.271739	0.2699	-0.147044	0.2873
CDH1	-0.259533	0.2737	1.03539	0.1095	-0.52189	0.0448	-0.606598	0.1344	0.557208	0.1698	1.0723	0.0466
COX7	1.66836	0.0314	1.11564	0.0973	0.651383	0.0286	-0.06499	0.3793	1.06545	0.0641	0.798163	0.0937
CUL4A	-1.89643	0.0136	-1.24402	0.0701	-0.061761	0.4548	0.177481	0.4073	-0.712173	0.0945	-0.109471	0.3173
DPYSL2	0.90933	0.1696	1.14886	0.0921	-0.103636	0.3721	-0.233225	0.2702	0.792195	0.1069	-0.0332577	0.3849
LIG1	-0.136015	0.4173	0.449907	0.2372	0.180971	0.1759	1.1293	0.1093	0.639258	0.143	0.116035	0.448
ZADH2	-0.995632	0.0556	-1.1201	0.0904	-2.73506	0	-0.102404	0.3521	0.724144	0.1211	-0.131826	0.3001
ERICH1	-0.116519	0.4292	-1.50862	0.047	-1.62458	0.0005	-0.186354	0.2905	0.752756	0.1148	1.09081	0.0448
CHD9	-0.0985891	0.4324	1.17909	0.0895	-1.14231	0.0045	-0.456711	0.1661	0.22256	0.3433	0.342428	0.2644
PLA2G4D	-0.289519	0.3419	-0.519402	0.2134	-0.128301	0.3301	-0.110006	0.3483	-0.760175	0.0854	-0.011313	0.414
CXADR	0.974483	0.121	0.903965	0.1225	0.0861882	0.2715	0.911578	0.1441	1.42128	0.0305	0.4643	0.1901
JMJD3	-0.61086	0.1598	-1.17602	0.0828	-0.179608	0.2531	-1.12706	0.0671	-0.333255	0.2323	-0.952925	0.0374
RTF1	-1.2363	0.0143	-0.371679	0.2694	-0.165339	0.2731	0.0520477	0.505	-1.59835	0.0126	-1.41711	0.0123
AGPAT5	0.241336	0.2334	-0.344329	0.2886	-1.53335	0.0009	0.223349	0.386	-1.4667	0.017	0.726862	0.1074
ADNP2	-0.0552549	0.4381	0.227219	0.331	0.810422	0.0174	2.42132	0.022	-0.870337	0.0665	0.269645	0.3145
C15orf24	-0.00471949	0.4189	0.0281652	0.4499	-0.296745	0.1332	-0.0370044	0.4016	1.17394	0.0514	0.191941	0.3828
MRPS27	-1.42828	0.0235	-0.904232	0.1193	-0.476363	0.0546	-0.351568	0.1987	-0.0978566	0.396	0.356035	0.2574
UNG	-0.788955	0.0826	-0.26454	0.3256	-0.216168	0.2072	0.302659	0.334	-0.055136	0.429	-0.0421242	0.373
TTC19	-1.80731	0.0179	0.490456	0.2239	0.0745958	0.2883	0.080568	0.4784	-0.0932535	0.3991	0.198901	0.3756
GABRG3	-0.0459643	0.4834	-0.702458	0.1616	-0.0320647	0.5137	0.469558	0.256	-0.163618	0.3446	-0.327814	0.1712
RPA3	-0.438062	0.3243	-0.448107	0.2347	-0.278186	0.1473	-0.586724	0.1388	-0.366088	0.2153	3.3498	0.0004
ERCC4	-0.292495	0.2812	-0.827967	0.1304	0.123488	0.2285	0.0909319	0.4702	-0.0947116	0.3984	-0.431838	0.1272
GTPBP6	0.330173	0.3452	0.839421	0.1371	0.0283191	0.3649	-0.270611	0.2471	0.289288	0.2971	0.961125	0.0622
EXTL3	0.289697	0.1952	1.24751	0.0822	0.158813	0.1944	-0.12446	0.3396	-0.183701	0.3298	0.713392	0.1092
PRR16	-0.883646	0.0467	-0.640817	0.1817	-0.387957	0.0823	0.0375617	0.522	-0.401454	0.1975	-0.451743	0.1215
CMYA5	-0.668221	0.119	-0.455474	0.2323	-0.126089	0.3338	-0.17822	0.2957	-0.424817	0.1871	0.118094	0.446
UBAP1	2.17551	0.0106	2.99674	0.0072	0.669169	0.0271	1.81939	0.051	1.66997	0.0178	-0.116525	0.3133
RECQL	1.35271	0.047	0.909401	0.1214	1.57047	0.0019	0.692582	0.1939	0.451069	0.2118	-0.162227	0.2706
AP3S1	1.60651	0.0704	0.653012	0.1764	0.509162	0.0454	0.241613	0.3789	1.77203	0.0146	0.405646	0.2243
PPFIBP2	-1.91337	0.0117	1.41184	0.0696	0.444816	0.0572	0.193851	0.3999	-0.846228	0.0701	0.231934	0.3469
FAM50B	0.133446	0.4339	0.890765	0.1257	-0.0571626	0.4635	0.398717	0.279	0.142201	0.4021	1.4527	0.0197
DCHS2	-0.0792479	0.1511	0.88211	0.1269	-0.0814546	0.4127	-2.4692	0.0129	-0.145145	0.359	0.0130655	0.5558
NDEL1	-0.10658	0.3483	-0.0604966	0.4654	-0.0483239	0.4803	0.355237	0.3009	-0.637727	0.1136	0.0699305	0.4882
MSH2	-0.195036	0.3063	0.775086	0.1493	-0.728888	0.0195	-0.499608	0.1573	0.532477	0.1789	0.273372	0.3123
PRRC1	0.890664	0.2003	0.280764	0.3014	0.0872871	0.2704	-0.309444	0.2245	0.579617	0.1626	0.0310093	0.5316
KLF13	0.22558	0.4622	-0.0480654	0.4765	-0.164579	0.2744	0.357002	0.299	-0.855207	0.0688	-0.0176056	0.4063
CHEK1	0.319211	0.2427	-0.971141	0.1061	-0.168914	0.2683	-0.251281	0.2573	-0.47363	0.1668	-1.39894	0.0129
NEIL2	1.82394	0.0252	1.90301	0.0371	-0.257449	0.1655	1.39904	0.0872	0.92869	0.0824	0.44234	0.2027
DUT	1.08448	0.0171	0.0426815	0.4364	0.239964	0.1343	0.643322	0.2081	1.26498	0.0428	-1.80622	0.006
SNX24	0.881028	0.2574	0.625879	0.1834	-1.28741	0.0026	-6.85312	0	1.00102	0.0719	0.46718	0.1882
ARHGEF10	-0.440568	0.1937	-0.0108138	0.5089	-0.247787	0.1746	-0.412537	0.1802	-0.479048	0.1647	-0.517059	0.1083
PMS1	0.390546	0.2985	-0.176184	0.3805	0.66868	0.0271	0.708276	0.1904	0.116952	0.4237	0.358498	0.2561
RAD18	-0.527146	0.0579	-2.42989	0.013	-0.257244	0.1658	1.58033	0.0723	-0.54057	0.141	-0.0256214	0.3969
MCPH1	-0.712412	0.098	-1.19225	0.0792	-0.335476	0.1075	-0.0684102	0.3743	-0.407624	0.1944	-0.0302153	0.3901
GNRH1	-1.52695	0.0786	-0.534845	0.2076	0.348208	0.0826	1.74012	0.0558	-2.19948	0.0026	-2.10484	0.0026
EFHA2	0.203979	0.3804	0.070616	0.4224	-0.211012	0.2138	1.20186	0.1043	0.135181	0.4083	-0.436174	0.1244
ITPKA	-0.39976	0.1301	0.0264853	0.4516	0.0234225	0.3738	-0.159603	0.3107	-0.113058	0.3835	-1.00809	0.0316
SLC12A2	-0.0678574	0.3755	-0.0466452	0.479	-0.125755	0.3344	-1.33409	0.052	0.178889	0.3744	0.611225	0.1382
RAD51L1	-0.908421	0.1187	-1.12931	0.0894	-0.230608	0.1918	0.411132	0.2748	-1.01688	0.0486	-0.420053	0.1311
AL137058.8-201	-0.617616	0.2611	-1.44797	0.0533	0.0793141	0.2817	0.170307	0.4172	-0.661639	0.1074	-1.62599	0.008
ZFYVE16	-0.682381	0.1368	0.83899	0.1375	0.0925898	0.2634	1.79905	0.0512	-0.311491	0.2454	0.412081	0.2184
SPSB3	-1.12945	0.4323	-1.87579	0.0275	-0.345307	0.1024	-0.506444	0.1543	0.0231565	0.5035	0.0770754	0.4786
NEIL3	0.0268328	0.5054	1.11383	0.0978	0.117944	0.2341	-0.0672738	0.3768	-0.0480202	0.435	0.460076	0.1913
MLL3	1.36017	0.0465	0.4351	0.242	0.446555	0.0569	2.9262	0.0128	0.498487	0.1921	-0.528914	0.1029
SRFBP1	1.17276	0.3166	0.723055	0.1596	-0.0479094	0.4811	0.70937	0.189	1.80083	0.0136	2.28571	0.0031
FEM1C	-0.244026	0.3082	-0.743869	0.154	0.542722	0.04	0.888166	0.1481	-0.667907	0.1057	0.294471	0.298
DLAT	-0.499693	0.2812	0.416286	0.2507	0.2513	0.1282	1.22555	0.1019	-1.10894	0.0389	0.464929	0.1898
EXO1	-0.146998	0.4328	-0.742346	0.1546	-0.0109317	0.5579	0.596372	0.2216	-0.247277	0.2864	-1.39121	0.0133
CDKN2AIP	0.185484	0.3209	0.720544	0.1613	-1.34558	0.002	-0.18211	0.2937	-0.253936	0.2809	-0.258837	0.2095
PSD3	-0.220076	0.2465	-0.0252968	0.4988	-0.00633551	0.5674	1.85948	0.0474	-0.406679	0.1948	0.216189	0.3566
GPSM1	-0.75224	0.0594	-0.758806	0.1481	-0.127497	0.3313	-0.41727	0.177	-0.689872	0.0997	0.383286	0.2389
AGRN	1.13517	0.1548	1.85987	0.0396	-0.0428567	0.4916	0.0362485	0.5237	0.417972	0.2268	-0.0949666	0.3335
DHRS7C	0.344616	0.3858	0.292835	0.2958	0.0690948	0.2954	0.511873	0.2409	-0.750605	0.0872	-1.06403	0.0278
COG6	0.720535	0.1494	0.242688	0.3218	-0.0654902	0.4464	0.0573787	0.495	0.854482	0.0954	0.451195	0.1966
KCNN2	-0.216855	0.3256	0.299093	0.292	-0.136668	0.3158	-0.979628	0.0817	-0.475765	0.166	0.489543	0.1793
GTF2H3	-0.132419	0.4604	-1.05236	0.0995	0.0793685	0.2816	1.8452	0.0493	-0.789245	0.0799	0.0065587	0.5701
PLK2	-0.0853498	0.4263	-0.624322	0.1843	-0.169367	0.2679	-0.053154	0.3898	-0.440844	0.1804	0.158191	0.412
DMC1	-1.66793	0.0102	-1.08201	0.0953	-1.8673	0.0001	-0.254521	0.2566	0.539441	0.1762	-1.06213	0.0279
ERCC6	-0.312634	0.2864	0.596915	0.1915	-0.762171	0.017	-0.100612	0.3536	-0.114627	0.3822	0.0635637	0.4956
NEIL1	-0.782653	0.1096	-1.2736	0.0656	-0.204798	0.221	-0.639823	0.1274	-0.694399	0.0987	-0.235449	0.2226
TOPBP1	-2.0769	0.0034	-0.906151	0.1189	-0.0231047	0.5321	-0.0710279	0.3719	-0.443867	0.1791	0.268145	0.3162
RECQL4	0.0452026	0.4264	0.110091	0.3922	-0.111787	0.3574	0.0423118	0.5197	-0.412226	0.1926	-0.415869	0.1332
KCNRG	-0.423953	0.0763	-0.682557	0.165	-0.00651646	0.5671	0.114619	0.4515	-0.0890182	0.4023	-0.557889	0.0922
KCNRG	-0.423953	0.0763	-0.682557	0.165	-0.00651646	0.5671	0.114619	0.4515	-0.0890182	0.4023	-0.557889	0.0922
ERCC3	2.53677	0.0071	4.13161	0.0014	1.33546	0.0038	0.279528	0.3473	3.48471	0.0003	0.570418	0.1463
FANCD2	0.451746	0.2146	-2.45734	0.0124	0.0954201	0.2603	-0.495735	0.1589	-2.77342	0.0005	-0.251979	0.213
ERCC2	2.67644	0.0071	-0.0793963	0.4519	-0.417555	0.0718	-0.433967	0.1726	-0.0284782	0.4505	2.98149	0.0008
CHEK2	1.15997	0.1731	0.476723	0.2278	0.347043	0.0831	2.05298	0.0364	1.52187	0.0241	0.22759	0.3504
MRPS31	-1.55747	0.0234	-0.805763	0.1367	-0.656134	0.0256	-0.24969	0.2579	-1.61122	0.0123	-0.526011	0.1034
MSH4	0.0553241	0.4519	0.483049	0.2265	2.58659	0.0001	3.51231	0.0063	-0.629169	0.1163	-0.0277825	0.3944
NDUFAF1	-0.556672	0.2455	-0.813291	0.1345	-0.599923	0.0319	-1.44112	0.0436	0.119979	0.4209	-0.0195186	0.404
CDCA2	-0.175258	0.3136	-1.23899	0.072	-0.185627	0.2446	-0.336476	0.2062	-0.948763	0.0564	-0.134262	0.299
PPAP2C	0.528001	0.1014	1.32715	0.0762	-0.00559986	0.5689	0.418953	0.2735	0.0175066	0.509	0.803077	0.0924
TMEM218	-0.196701	0.4963	-0.340938	0.291	0.291931	0.1068	0.329551	0.3149	-1.33172	0.0231	0.210807	0.3605
MTMR15	-0.933569	0.0808	-0.151851	0.3969	-0.151916	0.2935	0.0503326	0.5073	0.288744	0.2975	-0.181797	0.2542
MTMR15	-0.933569	0.0808	-0.151851	0.3969	-0.151916	0.2935	0.0503326	0.5073	0.288744	0.2975	-0.181797	0.2542
DMXL1	-0.970535	0.0798	-1.72541	0.0329	0.00617391	0.4074	0.406749	0.2754	-2.17564	0.0028	1.27172	0.0299
VDAC3	-0.104703	0.2139	-0.169698	0.3845	-1.63099	0.0005	-0.0471584	0.3944	-0.26917	0.2717	-0.109677	0.3168
THEX1	1.25676	0.0652	1.29361	0.0805	0.972407	0.011	0.519837	0.2396	1.01692	0.0699	0.556625	0.1517
DIXDC1	-1.23417	0.0409	-0.315161	0.2998	-0.183701	0.2467	-0.550229	0.1454	-0.268148	0.2723	-0.17861	0.2587
ARMCX2	-0.835917	0.0841	-0.585732	0.192	0.107883	0.2453	-2.33343	0.0168	-0.0874478	0.4033	0.17992	0.3917
SERF1A	1.71564	0.0094	0.769225	0.15	-0.521714	0.0448	-0.750082	0.1109	2.10656	0.0072	-0.34659	0.1613
MSH3	-0.332712	0.367	-0.530804	0.2095	0.0333795	0.3547	-0.899548	0.0897	-0.571196	0.1319	0.356403	0.2569
TMEM66	-0.692603	0.0798	-0.10383	0.4252	0.711742	0.0237	-0.918732	0.0876	-0.50184	0.1551	-0.726195	0.0624
RNF122	1.20986	0.138	0.370228	0.2654	0.310719	0.0977	0.52358	0.2388	0.592074	0.1581	1.25872	0.0315
POLK	1.12174	0.1451	0.979941	0.1143	-0.288729	0.1393	0.80616	0.1657	0.662618	0.1366	0.541714	0.1582
CTNS	-0.529817	0.2987	-1.21473	0.077	-0.174469	0.2604	0.275802	0.3511	-0.612591	0.1209	-0.866849	0.0443
CBFB	-0.288268	0.2521	0.410006	0.2546	0.0470259	0.3309	1.03207	0.122	-0.0620336	0.4234	-0.0379757	0.3766
PAPD4	1.89872	0.102	-0.787832	0.1408	-0.673412	0.0238	0.0690798	0.4855	0.156308	0.3904	0.0154646	0.5531
XRCC4	-0.292269	0.2722	-0.605018	0.1869	-0.157188	0.2849	-0.263998	0.2524	0.145734	0.3992	0.251809	0.329
?	-0.206704	0.426	-0.754116	0.1498	1.76992	0.001	0.79683	0.1671	-0.757307	0.0859	-0.0767488	0.3491
CCDC84	-0.888982	0.1595	-2.47519	0.0122	-0.0865617	0.403	0.710133	0.1882	-0.376086	0.2101	-2.11921	0.0026
ANKRD11	0.399551	0.0675	-3.6874	0.0014	3.47565	0	2.59739	0.0188	-0.792947	0.0792	-0.13377	0.2994
POLB	-1.19953	0.0583	0.276662	0.3053	0.241262	0.1336	0.544175	0.2316	0.145203	0.3997	-0.168404	0.2645
MLH3	-0.67515	0.1191	-0.60339	0.1888	-0.275537	0.1495	-0.42167	0.1765	-0.205784	0.3138	-0.107376	0.3217
KIAA1797	-1.03885	0.0454	-0.213592	0.3508	-0.696302	0.022	-0.655497	0.1245	-0.899128	0.0624	0.507092	0.17
YTHDC2	0.415077	0.1117	-3.50506	0.0023	-0.0245117	0.5288	0.785229	0.1691	-0.541506	0.1408	0.15098	0.4182
UBE2A	-0.357104	0.1184	-1.18212	0.0811	-0.245459	0.177	-0.42386	0.1746	-0.305063	0.2492	-0.786101	0.054
DDX47	-0.78265	0.1281	-0.229139	0.3394	-0.194701	0.2334	0.0747775	0.4832	-0.608892	0.1215	-0.940637	0.0381
MPG	-0.513247	0.3637	0.00740653	0.4761	-0.242185	0.1802	-0.016907	0.4207	0.0816303	0.4531	0.366399	0.2511
POLN	-0.461255	0.2402	0.0844731	0.4079	0.193232	0.166	0.334062	0.3134	-0.369086	0.2138	-0.249744	0.2143
GTF2H2	-0.907267	0.0495	-0.162173	0.3905	0.087111	0.2706	0.602101	0.2203	-0.0683567	0.4187	-1.60437	0.0083
MAP2K4	1.67807	0.0511	3.14137	0.0063	-0.103799	0.3719	0.0983636	0.4654	0.384106	0.2425	0.945664	0.0641
RDM1	-0.706564	0.0981	-0.36704	0.2725	-0.0287741	0.5205	-0.404632	0.1828	0.092913	0.4432	0.0157215	0.5521
FEN1	0.134022	0.4428	0.682524	0.1664	-0.0152623	0.549	-0.327442	0.2137	-0.691821	0.0994	0.301939	0.2929
MLH1	-0.0787768	0.5275	-0.385603	0.2638	0.0614799	0.3066	0.3424	0.3043	0.276685	0.3054	-0.376043	0.1471
KCTD9	1.50949	0.1135	0.543752	0.2062	4.1249	0	1.42226	0.0844	-0.589696	0.1268	0.020052	0.5468
IQGAP2	0.60387	0.2582	-0.444001	0.2387	-0.374712	0.0877	0.30548	0.3309	-0.477313	0.1653	0.0389358	0.5231
MARVELD2	-0.709269	0.3655	-0.691146	0.1638	-0.152576	0.2922	-0.410471	0.1815	-1.24461	0.0275	-0.0623191	0.3574
GTF2H4	-2.03576	0.0055	-1.06954	0.0972	0.00502525	0.4096	0.0670244	0.4865	-0.815915	0.0754	-1.99001	0.0038
SLCO4C1	-0.422637	0.2004	0.146584	0.373	-0.303064	0.1286	0.109524	0.4545	0.132636	0.4102	0.107795	0.4554
PJA2	-0.601739	0.2288	0.219028	0.3355	0.514343	0.0445	0.329006	0.3169	0.0276534	0.4989	-0.0872492	0.3398
EPB41L4A	1.50337	0.021	0.804429	0.1424	1.4374	0.0029	-0.495458	0.1596	0.556076	0.1701	-1.36962	0.0141
MGMT	-0.195371	0.1966	0.0997113	0.4006	0.261782	0.1227	0.78326	0.1698	-0.415035	0.1914	0.0740473	0.4809
SCAMP1	-0.324689	0.2296	-1.30209	0.0644	-0.176338	0.2581	0.192436	0.4009	-0.692496	0.0993	0.189103	0.3863
XRCC5	0.173932	0.4247	0.126883	0.3888	0.0724528	0.2911	-0.0506766	0.3919	-0.0985746	0.3953	0.443472	0.2
C4orf41	1.43406	0.1161	0.89514	0.1239	0.65609	0.0281	0.572937	0.2261	0.686461	0.1299	0.459912	0.1918
EPHB2	-0.532201	0.2502	-1.0592	0.0986	-0.856509	0.0122	-0.0627547	0.3807	-1.33351	0.023	0.493411	0.1757
CENPH	0.278968	0.312	-1.46607	0.0512	-0.388616	0.0821	-2.35342	0.0163	0.208535	0.353	-0.531619	0.1019
IL13RA1	0.747144	0.3341	0.143166	0.3751	0.147011	0.2053	-1.38796	0.048	0.53821	0.1767	0.226924	0.3509
RAD50	-1.35084	0.0216	-1.55425	0.045	-0.478305	0.054	0.0138724	0.5458	-0.526972	0.1456	-0.414304	0.134
SLX1B	-0.379544	0.2386	0.523034	0.2125	-0.243861	0.1786	0.510476	0.2425	-0.00344898	0.4731	0.973511	0.0594
SLX1B	-0.379544	0.2386	0.523034	0.2125	-0.243861	0.1786	0.510476	0.2425	-0.00344898	0.4731	0.973511	0.0594
HELQ	-0.367051	0.2822	-1.49749	0.0478	-0.023881	0.5302	-0.148865	0.3186	-0.0231154	0.4559	-0.162195	0.2711
MNAT1	-0.271537	0.4042	0.50324	0.2193	-0.0901	0.3968	-0.707289	0.1154	0.35041	0.2603	0.218065	0.3554
MRPS36	0.94083	0.0645	-0.326696	0.2971	0.746569	0.021	0.792957	0.1685	-0.266402	0.2736	0.411702	0.2188
WDR36	0.836475	0.155	0.707424	0.162	0.174203	0.1815	-1.16105	0.0649	0.128784	0.4136	0.848197	0.0779
CDC40	0.316599	0.3894	0.0970443	0.4022	0.666351	0.0273	-1.77216	0.0331	0.160131	0.3875	0.710062	0.1099
CDH3	1.06316	0.1137	0.528983	0.2113	0.213613	0.1514	-0.945896	0.0858	0.436248	0.2187	0.805468	0.0915
NDN	0.801525	0.151	0.198937	0.346	1.39373	0.0031	2.93159	0.0127	0.912012	0.0852	0.703974	0.1122
ZNF431	0.0918657	0.4511	0.056904	0.4298	-0.0371606	0.5034	0.106929	0.4563	-0.162091	0.3458	0.874642	0.0732
APC	-0.769447	0.084	-0.0789669	0.4527	-0.137596	0.3146	-0.107313	0.3491	-1.10044	0.0397	-1.25063	0.0183
SLC25A37	0.12642	0.476	-0.080692	0.4514	0.0609117	0.3073	2.19657	0.0296	-0.0272192	0.4518	-0.0644811	0.3556
DCP2	0.104758	0.5315	-0.188814	0.3721	-0.157418	0.2844	-0.174835	0.2979	-0.133233	0.3679	0.410481	0.2194
BACE1	1.03155	0.0627	0.221581	0.3342	0.347833	0.0828	0.243777	0.3765	0.34625	0.2623	-0.396625	0.1395
ZNF100	-0.758449	0.0942	-0.354424	0.2826	-0.0446145	0.4882	-0.892589	0.0919	-0.418991	0.1899	0.253305	0.3266
NSF	0.192761	0.2247	0.451721	0.2364	-0.169199	0.268	-1.41493	0.0467	0.177236	0.3756	0.227958	0.3497
FAM65A	0.0765999	0.3205	0.242127	0.3225	0.0666279	0.2996	0.449942	0.2633	0.531521	0.1791	-0.0470586	0.3684
HMBS	-0.572208	0.4036	-0.0448841	0.4821	-0.185681	0.2445	-0.869474	0.096	-0.0750874	0.4133	-0.193133	0.2486
GCNT4	-0.878359	0.0317	-0.46706	0.2266	-0.648652	0.0263	0.758907	0.1751	-0.755404	0.0861	0.439185	0.2037
DMGDH	-0.0199857	0.3132	1.77166	0.0451	0.269632	0.1181	0.358114	0.2973	0.266432	0.3128	0.361652	0.2549
PAFAH1B2	-0.34922	0.2249	0.504865	0.2179	0.108082	0.2451	-0.152058	0.3163	-0.187788	0.3262	0.022396	0.5437
ASMTL	-0.459675	0.0831	2.71628	0.0125	0.550046	0.0392	-1.22477	0.0576	-0.109141	0.3871	2.5165	0.0017
ZFP106	0.0385528	0.5097	0.57871	0.1944	-0.286544	0.1408	-0.0442285	0.3969	0.0889897	0.4464	0.465636	0.1892
WRN	-0.588324	0.1591	-0.381291	0.2652	0.457535	0.0549	0.945876	0.1379	-0.149158	0.3557	-0.137294	0.2946
ATP6V1F	3.7429	0.0008	6.85838	0.0001	-1.65905	0.0004	0.928487	0.1412	1.33936	0.0371	1.92312	0.007
MCC	0.0465514	0.4977	-0.382083	0.2645	-0.172655	0.263	1.4222	0.0846	0.443124	0.2155	0.012186	0.5577
BIN3	-2.28549	0.001	-0.0711564	0.458	0.478248	0.051	1.10329	0.1127	-0.696796	0.0981	0.257963	0.3222
C2CD2L	0.457082	0.1734	0.353283	0.274	-0.307441	0.1252	-0.0171898	0.4197	0.316478	0.2803	-0.129414	0.3028
SLC39A14	1.18259	0.0909	1.53273	0.057	-1.99922	0.0001	0.626047	0.2127	0.627506	0.1472	0.0705729	0.4864
BTBD7	-0.0722258	0.3584	0.43355	0.2427	-0.132154	0.3235	0.0771785	0.4816	0.0461485	0.4831	0.173113	0.3988
MAP2K3	0.480609	0.2698	0.0171285	0.4627	-0.00253766	0.5748	0.628682	0.2108	0.29063	0.2964	0.45845	0.1933
NIPA1	-0.00119783	0.4028	-0.510339	0.2152	0.00561511	0.4088	0.482653	0.2518	-0.800573	0.078	0.495607	0.174
PNKP	-0.3996	0.345	1.49844	0.0607	-0.25704	0.166	1.36508	0.0894	0.178705	0.3746	-0.616768	0.0803
ZNF738	0.2084	0.4882	-0.188196	0.3738	-0.409924	0.0747	-0.601537	0.1353	-0.106324	0.3893	-0.358636	0.1559
ZNF738	0.2084	0.4882	-0.188196	0.3738	-0.409924	0.0747	-0.601537	0.1353	-0.106324	0.3893	-0.358636	0.1559
AASDHPPT	0.243893	0.4396	0.0779739	0.414	-0.402829	0.077	-1.18734	0.0617	0.56116	0.1684	-0.705732	0.0646
AC026495.1	-0.881679	0.0854	0.401148	0.2553	-0.0865124	0.4031	0.0358856	0.5245	0.325787	0.2746	0.540959	0.1591
PHF11	2.15461	0.004	0.572493	0.1962	-0.0655366	0.4463	2.83198	0.0146	1.02564	0.069	0.273015	0.3128
MIER2	-0.440568	0.1483	0.133165	0.3837	-0.310701	0.1228	0.301477	0.3361	0.33986	0.266	0.198904	0.3751
TREX1	0.743992	0.4311	0.618003	0.1868	0.0914407	0.2652	2.77956	0.0158	0.574545	0.1643	-0.104393	0.3232
TREX1	0.743992	0.4311	0.618003	0.1868	0.0914407	0.2652	2.77956	0.0158	0.574545	0.1643	-0.104393	0.3232
AC011494.2-2	-0.842689	0.2512	-0.645245	0.1792	2.68682	0.0001	2.42934	0.022	-2.3796	0.0017	0.137238	0.4314
PGGT1B	0.302167	0.4509	0.290072	0.298	-0.0654362	0.4465	-0.0933594	0.3575	0.210442	0.3514	0.189085	0.3868
ATP5L	-0.382795	0.246	-0.0425228	0.4845	-0.567182	0.0368	-0.012961	0.4239	-0.245084	0.2881	0.119263	0.4456
ZNF474	-0.16099	0.3428	-0.152249	0.3953	0.169432	0.1857	0.169796	0.418	-0.234637	0.2947	-0.0954743	0.3323
TRIM36	0.0191107	0.367	-0.722327	0.1589	-0.141199	0.3098	0.242705	0.3772	-0.124558	0.3743	-0.595064	0.0842
RNF152	-0.694542	0.3094	-0.808339	0.1362	-2.24226	0	-2.23262	0.0197	0.568084	0.166	0.0688375	0.4906
CAMK4	-0.17505	0.369	0.836729	0.1387	2.38876	0.0001	1.40527	0.0868	0.506428	0.1884	-0.136356	0.2972
EBF2	0.705964	0.3824	1.60419	0.0528	0.122981	0.2293	-0.113436	0.3475	-0.0763402	0.4122	-0.58912	0.0862
HSPA8	-0.482551	0.296	-0.0184913	0.5042	-0.202531	0.2236	-0.082013	0.3655	-0.0972105	0.3964	-0.305613	0.1817
GPR98	0.249757	0.2768	0.0872821	0.4065	0.0899032	0.2669	0.288515	0.3409	0.476666	0.2005	0.892849	0.0709
UBE2V2	1.17134	0.1885	-1.33302	0.0615	1.47368	0.0024	0.460465	0.2604	1.06336	0.0645	-0.0930126	0.3351
HISPPD1	0.744017	0.5152	0.28707	0.2998	-0.541124	0.0412	0.537289	0.2345	1.51045	0.0247	0.283169	0.3035
GTF2B	-0.70984	0.2739	-0.12448	0.4113	-0.170246	0.2664	-0.160296	0.3099	-0.245011	0.2881	-0.212075	0.2365
KIF13B	1.32483	0.047	-0.107104	0.4245	-0.538589	0.0416	0.624956	0.2136	-0.0323877	0.4471	-0.0967044	0.3309
AP3M2	1.14468	0.1303	-0.0518153	0.4699	0.186809	0.1709	2.03193	0.0371	0.25837	0.3177	0.828599	0.0836
ENC1	-0.614328	0.2259	-0.175645	0.3812	-0.141071	0.31	-1.3787	0.0485	-0.0812687	0.4082	0.25392	0.3252
NFATC1	3.82791	0.0003	2.16586	0.0254	1.24226	0.0051	1.3579	0.0913	2.28281	0.0051	-0.693442	0.0686
MAPKBP1	-0.71047	0.1516	-0.201885	0.3625	-1.937	0.0001	-0.35502	0.1967	-0.178059	0.3336	-0.282765	0.1965
ATRX	0.87461	0.112	0.601522	0.1885	1.57065	0.0019	0.69167	0.1947	0.0264939	0.5003	0.364005	0.2524
NADSYN1	0.249882	0.3738	0.151182	0.3692	0.251723	0.1281	0.314673	0.3264	0.0702761	0.4628	0.186625	0.3886
UGCGL2	0.567349	0.2624	2.37717	0.0189	-0.407053	0.0757	2.49738	0.021	1.02729	0.0688	-0.536342	0.1
DDB1	-1.51103	0.058	-0.3423	0.2894	0.599052	0.0336	4.16876	0.0027	0.509715	0.1875	-0.397137	0.1391
SNAP23	0.998515	0.2362	0.815935	0.1411	0.24564	0.1311	-0.317258	0.2212	0.470963	0.2029	0.149266	0.4199
MTMR9	-0.281056	0.2941	-0.0179032	0.5051	1.25991	0.0048	0.935472	0.1391	0.169678	0.3809	-0.00848414	0.4167
MAN2A1	0.658044	0.0782	1.33204	0.0759	0.50049	0.0469	0.329484	0.3156	0.752672	0.1149	1.06462	0.0474
MUTYH	-0.0518795	0.4479	-0.147909	0.3993	-0.0430833	0.4912	0.02834	0.5289	-0.0161157	0.4616	-0.418074	0.1322
VPS39	0.271079	0.2142	1.10459	0.0987	0.875632	0.0139	0.744614	0.1795	0.441559	0.2161	1.15171	0.0387
SMUG1	0.750949	0.1432	0.0152379	0.4672	-0.10534	0.3689	-0.0221961	0.4144	-0.152743	0.3526	0.201468	0.3713
ZBED1	-0.163302	0.3708	0.160461	0.3658	-0.00361289	0.5726	0.483378	0.2511	-0.00587317	0.4708	0.0606	0.4994
MMS19	-0.0609755	0.4351	-0.0457879	0.4799	-0.0196431	0.5397	-1.30777	0.0534	-0.130888	0.3695	-0.124963	0.3084
XRCC6	-1.15847	0.0975	-1.22878	0.0739	-0.271269	0.1531	-1.50259	0.0403	-1.29398	0.0249	1.07917	0.0459
CSNK1G3	-1.45535	0.0258	-0.75565	0.1489	-0.257156	0.1659	0.0706168	0.4849	0.0348568	0.4926	0.0400907	0.5215
RIC8A	2.09815	0.0203	3.55098	0.0032	-0.54927	0.0397	0.304932	0.3326	0.98262	0.0742	0.0972858	0.464
RAD17	1.22312	0.0462	-2.10229	0.0193	-1.09022	0.0052	0.731008	0.1819	-0.766171	0.0842	0.538207	0.1605
TXNL4A	-0.647052	0.1877	-0.365821	0.2739	0.447254	0.0568	-2.95596	0.0077	-0.153476	0.3523	0.654354	0.1238
CYB5B	-0.383359	0.2249	-0.239567	0.3369	0.128792	0.2227	-0.0219949	0.415	-0.256641	0.2791	-0.169191	0.2634
CXorf66	0.55649	0.2787	-0.209859	0.3515	-0.106747	0.3661	0.41965	0.2727	0.0269283	0.4996	-1.1633	0.0232
MYST3	-0.227676	0.3669	-0.363483	0.2783	-0.159061	0.2819	-0.194635	0.2874	-0.141408	0.3618	0.231113	0.3481
MED4	-0.214997	0.1679	-0.215078	0.3486	0.133264	0.2186	-0.928835	0.0871	-0.0645031	0.4215	0.297231	0.2956
MBP	0.237983	0.3864	0.618518	0.1854	0.0201972	0.3797	0.356379	0.2996	0.041463	0.4872	0.443669	0.1995
FBXL17	-0.530718	0.2243	-0.254168	0.3292	-0.08746	0.4011	-0.858021	0.0981	-0.0395624	0.4415	-0.133608	0.2997
TBC1D20	-0.0129114	0.4546	-0.462102	0.2291	0.00724879	0.4051	0.452992	0.2613	-0.543439	0.1404	-0.0485646	0.3677
GEN1	-0.221567	0.2311	0.417143	0.2495	-1.70511	0.0003	0.400035	0.2783	-0.550417	0.1383	-0.928994	0.0391
C10orf59	1.09555	0.1044	0.299016	0.2929	0.283768	0.1111	-0.985434	0.0807	0.246331	0.3258	0.124174	0.4424
RAD23B	-0.168535	0.3094	-0.567254	0.2005	-0.164706	0.2742	0.359607	0.2964	-0.165193	0.3435	0.0713616	0.4847
NIPA2	0.768953	0.1208	1.29214	0.0809	0.410391	0.0656	-0.346388	0.2019	0.444228	0.2151	-0.0430927	0.3708
CHD1	-0.713177	0.1165	-0.471073	0.2239	-0.391049	0.0814	-0.164532	0.3078	0.362017	0.2539	0.493523	0.1753
UTP15	-0.525989	0.0922	0.183206	0.3559	0.729152	0.0224	-3.30239	0.0051	0.389665	0.2401	0.684342	0.1155
MGAM	0.477011	0.4067	0.325071	0.2842	-0.24675	0.1758	-0.0483278	0.3929	-0.0112984	0.4657	0.0403493	0.5204
ANKRD49	-0.888342	0.1026	-0.334658	0.2944	1.52914	0.0022	0.728553	0.1834	-0.0475359	0.4352	0.40638	0.2231
ATP9B	0.124829	0.4799	-0.0644867	0.4615	0.31537	0.0958	1.24586	0.1002	0.0768989	0.4567	1.38876	0.0226
SAMSN1	-0.00594927	0.4952	-0.256159	0.3284	0.20785	0.1554	0.0590931	0.4903	0.199408	0.3593	-0.396228	0.1403
MIZF	0.0356738	0.4004	0.531675	0.2101	0.555751	0.0386	-0.173715	0.2992	-0.112865	0.3837	1.46639	0.0187
PARP2	-0.000438677	0.4001	0.0322884	0.4426	-0.263902	0.1595	0.0208398	0.5364	-0.170033	0.3397	-0.157083	0.2761
SGCZ	-0.0585922	0.3813	-1.60426	0.0416	-0.549946	0.0396	-2.70175	0.0108	-0.533161	0.1434	0.000145136	0.5781
ZNF12	0.10653	0.2921	0.43677	0.2402	-0.225383	0.1974	-1.51714	0.0397	0.515543	0.1853	-0.283539	0.1961
GSR	-0.493282	0.2006	0.0196204	0.4592	0.319743	0.0937	-0.163443	0.3092	-0.163421	0.3448	1.51894	0.0171
R3HCC1	1.79428	0.0251	0.521695	0.2128	-0.224584	0.1979	0.877806	0.1499	0.23274	0.3355	0.631849	0.1313
LRP1B	1.05683	0.052	1.4562	0.0654	0.42746	0.0613	0.131463	0.442	-0.224535	0.3014	0.459203	0.1922
NUP160	-0.22689	0.382	0.0236141	0.4567	-0.0289194	0.5203	-0.188438	0.29	-0.235364	0.2942	0.0180131	0.5502
ZNF486	0.134844	0.4601	-0.287217	0.3122	-0.431363	0.067	-0.19469	0.2867	-0.407469	0.1945	-0.161548	0.2722
BET1L	-0.764813	0.2689	-0.242601	0.3361	-0.276928	0.1483	0.0579575	0.4942	0.155097	0.3916	1.09768	0.0446
AC069282.6-201	1.84959	0.0073	-0.219116	0.3449	-0.0634331	0.451	0.866681	0.154	-0.0471361	0.4356	0.123004	0.4441
E2F4	0.0388505	0.5124	0.0491417	0.4337	0.130941	0.221	-0.303541	0.2276	0.0747676	0.4589	0.0604482	0.4999
EBPL	1.02032	0.0766	1.29863	0.0786	-0.536062	0.042	0.495523	0.2476	0.74967	0.1157	0.5082	0.1689
C19orf40	0.533332	0.2203	0.283333	0.3007	-0.0392407	0.4997	-1.03814	0.0745	-0.0202787	0.4581	0.314449	0.2825
CETN3	-0.17973	0.425	0.0829604	0.4096	-0.49002	0.0511	-0.0239144	0.4133	0.0243066	0.5025	0.00174433	0.5767
NRIP1	0.279963	0.1915	0.547528	0.2032	0.240386	0.134	0.157409	0.4244	0.241009	0.3293	1.14548	0.0393
KIAA0174	1.38808	0.3808	1.24441	0.0827	0.855337	0.0146	0.438333	0.2665	0.0939827	0.4424	0.379054	0.2424
	-0.0426078	0.3911	-0.701297	0.1621	-0.219791	0.2037	-0.174895	0.2971	0.241194	0.3291	0.0441155	0.5129
MYOM2	-0.198339	0.3413	-0.345481	0.2869	0.815837	0.017	2.10855	0.0337	0.309506	0.2848	-0.0686599	0.3535
FAM48A	0.283791	0.3368	-0.15525	0.3928	-0.197136	0.2302	0.114083	0.4521	0.029848	0.497	0.434179	0.2076
GTF2H5	1.14836	0.2522	0.419955	0.2488	-0.0355334	0.5064	-0.621898	0.1325	0.984765	0.074	-0.0427828	0.3719
VPS26B	-0.739272	0.1188	-0.371518	0.2703	-0.380207	0.0853	-0.171932	0.2998	-0.760608	0.0853	-0.743604	0.0594
RPS23	0.00245932	0.238	-0.0824396	0.4498	0.311801	0.0975	1.83857	0.0496	0.71958	0.122	0.633571	0.1305
FDXACB1	-0.0600728	0.4796	-0.153127	0.3945	-0.169649	0.2674	0.147013	0.4319	-0.250259	0.284	0.629815	0.1316
FANCE	0.546406	0.2525	-0.162594	0.3897	0.207243	0.1559	0.139772	0.4363	0.431347	0.2204	0.420179	0.2124
TRIM16	0.363642	0.3004	0.397763	0.2576	-0.444533	0.0629	1.05677	0.1178	0.482144	0.1984	0.285545	0.3026
C13orf1	0.330021	0.3926	-0.511274	0.214	-0.0297358	0.5184	1.20344	0.1037	-0.354156	0.2215	0.836241	0.0799
ZNF259	0.0251007	0.4375	0.120313	0.3897	0.20913	0.1545	0.11968	0.447	0.464227	0.2059	0.207968	0.3636
NRN1L	-0.728357	0.1128	0.279572	0.3036	-0.253201	0.1692	-0.315554	0.2232	-0.573421	0.1314	0.549364	0.1545
TMEM171	0.0715031	0.4744	0.279719	0.3027	0.15059	0.2021	0.114934	0.45	0.163335	0.3855	0.335851	0.27
MTUS1	0.24656	0.1043	-0.0362889	0.4911	-0.0797664	0.4161	-0.225432	0.2746	0.790534	0.1075	-0.0337654	0.3845
EFCBP2	0.314788	0.5242	-0.0863238	0.4443	-0.103376	0.3725	0.00593422	0.5551	0.0416687	0.4871	-0.0378912	0.3771
TUBGCP5	0.980709	0.0749	1.38923	0.0708	-1.21322	0.0035	0.841671	0.1574	1.01265	0.0704	-0.107753	0.3206
RPA1	-0.275053	0.3565	-0.416226	0.2493	-0.493245	0.0506	2.40206	0.0224	-0.276839	0.2668	-0.372594	0.1487
ZNF608	0.629148	0.2149	0.161379	0.365	-0.149358	0.2974	0.0197212	0.5399	0.0901882	0.4452	0.252436	0.3283
HIATL1	-0.196696	0.2987	0.0169209	0.4634	-0.0363303	0.5049	0.152275	0.4276	-0.0280506	0.4508	0.0203715	0.5454
UBE3A	0.102807	0.4804	-0.204557	0.3572	0.487181	0.049	2.01338	0.0392	-0.108177	0.3878	-0.276999	0.2007
AOF2	0.0728877	0.3312	1.1924	0.0884	-0.379321	0.0856	1.06964	0.1161	0.279379	0.3038	0.639254	0.129
TAF9	0.862755	0.124	1.59702	0.0541	0.913192	0.0125	-0.355944	0.1954	1.40458	0.032	1.29153	0.0282
OBFC2B	-0.0753441	0.3883	0.144935	0.3737	0.300009	0.1026	-0.267067	0.2511	0.338917	0.2664	0.00722739	0.5655
POLM	0.175973	0.398	0.270328	0.3096	1.3664	0.0035	0.973851	0.13	-0.130123	0.3701	0.387652	0.2363
POLE	-1.26658	0.0275	0.627715	0.1828	0.278362	0.1134	0.0553929	0.5005	-1.99468	0.0047	-0.267098	0.2075
CDK7	-0.654881	0.0898	-0.215606	0.3478	0.94864	0.0117	0.285969	0.3445	0.185895	0.3689	0.220167	0.3544
MBD4	0.306538	0.394	-3.35661	0.0029	-0.466338	0.0568	-0.186151	0.2912	-0.232226	0.2964	0.0931392	0.4684
CSMD1	1.73991	0.1221	-6.51032	0.0001	-0.466698	0.0567	0.49241	0.2489	-2.23532	0.0024	-1.97439	0.0042
GRAMD3	-0.231176	0.2779	-0.282583	0.3165	-0.0796608	0.4162	-0.384251	0.1883	0.795931	0.1063	-0.206643	0.2414
FSTL5	-1.20448	0.0435	-1.02449	0.1011	0.160652	0.1929	-0.895591	0.0914	-0.673101	0.1041	-1.99395	0.0038
RAD51	-1.29265	0.0141	-2.19066	0.0177	-0.0273673	0.5232	3.68195	0.0054	-0.0850965	0.4051	-0.540838	0.0988
USP47	-0.112484	0.371	-0.337352	0.2937	-0.457949	0.0589	0.473416	0.254	-0.427372	0.1862	0.0303499	0.5328
DPAGT1	0.393713	0.2622	0.0398377	0.4386	0.0320106	0.3575	-0.060766	0.3831	0.19478	0.3627	0.125639	0.4402
SH3GL2	-0.0177334	0.3608	0.144562	0.3744	-0.532025	0.0429	-0.115104	0.3468	0.18157	0.3721	-0.0200701	0.4033
FER	0.515733	0.398	0.423739	0.2461	-0.237017	0.185	0.650567	0.2054	0.614196	0.1517	-0.0915048	0.3366
GTF2H2B	-0.465351	0.1415	-0.0497008	0.4714	0.0352607	0.3521	0.105754	0.4577	-0.183371	0.33	0.0430307	0.5153
GTF2H2B	-0.465351	0.1415	-0.0497008	0.4714	0.0352607	0.3521	0.105754	0.4577	-0.183371	0.33	0.0430307	0.5153
BRCA2	-1.76161	0.0192	-1.27084	0.066	-2.54656	0	0.523958	0.2377	-2.92845	0.0003	2.27281	0.0033
ENTPD4	0.0393951	0.43	-0.476012	0.2211	-0.201436	0.2246	-0.585302	0.1394	-0.0222767	0.4565	-0.466338	0.1186
SSBP2	-0.315914	0.3153	-0.874377	0.123	-0.0819106	0.4116	-0.818539	0.1034	-0.655737	0.1088	0.0280138	0.5374
SUCLA2	0.268204	0.433	0.0344519	0.4409	0.0908407	0.2656	0.254053	0.3676	-0.0771215	0.4115	0.126006	0.4398
NEFL	0.593365	0.2451	0.156194	0.3675	0.131329	0.2206	0.011341	0.5494	0.204378	0.3559	-0.588459	0.0865
MTX3	-0.179284	0.3103	-0.209236	0.3521	-0.209232	0.2157	0.020399	0.5381	-0.217444	0.3063	-0.421388	0.13
ATR	-0.543125	0.5022	-6.51487	0.0001	0.249638	0.1289	1.19029	0.1056	-0.206992	0.313	-3.7791	0.0001
ARRDC3	-0.122377	0.3654	0.0154511	0.4665	-0.0308066	0.5164	0.251176	0.3722	-0.213912	0.3086	-0.0440275	0.3701
FANCG	0.13883	0.53	-0.389854	0.2593	-0.228346	0.1948	0.102537	0.4598	-0.251989	0.2826	0.021301	0.5443
ASXL2	-0.463264	0.1662	-0.340442	0.2917	-0.0553707	0.4668	0.439086	0.2655	-0.10634	0.3893	-0.233004	0.2245
OGG1	-0.0400465	0.4547	0.0138678	0.47	-0.287522	0.1401	-0.285311	0.2355	0.00182581	0.5224	0.0235675	0.5414
GIN1	2.34177	0.0183	-0.171892	0.383	1.87561	0.0007	-0.134865	0.3296	3.55488	0.0003	0.505495	0.1715
TDG	-0.293606	0.2859	-0.436781	0.2403	-1.15665	0.0042	-1.22626	0.0574	-0.449579	0.1764	0.911167	0.069
DDB2	-0.378726	0.1871	0.291659	0.2966	0.81652	0.017	0.217181	0.3867	1.19184	0.0494	0.0109372	0.5585
RBBP8	-2.17962	0.0033	-1.98163	0.0215	-0.00725629	0.5653	-0.125755	0.3382	-0.817757	0.0751	0.256767	0.3228
DCTD	-0.668651	0.1245	-0.573824	0.1989	-0.261	0.162	-0.191526	0.2895	-0.0623485	0.4233	0.288638	0.3004
CDKN2B	-0.194261	0.2364	-0.347187	0.2854	0.935559	0.0119	2.3824	0.0235	-0.326192	0.2366	-0.295653	0.1864
POLL	0.135285	0.4349	-0.0282813	0.4972	-0.132828	0.3226	-0.036071	0.4033	0.312922	0.2823	0.736734	0.1055
RAD23A	0.387353	0.1669	0.136796	0.3814	-0.131966	0.3239	-0.474225	0.1641	0.873439	0.092	-0.836356	0.0471
HSD17B4	1.38177	0.0327	-0.42456	0.2462	-0.229208	0.1935	0.305443	0.3318	-0.785263	0.0806	1.13571	0.041
BRIP1	0.636079	0.2697	-1.21689	0.0755	-0.0468774	0.4831	0.684564	0.1977	-0.947538	0.0565	0.0475738	0.5104
GFM2	0.0407199	0.4276	0.128062	0.3852	-0.0146044	0.5505	-0.595973	0.1374	-0.17704	0.3344	0.00920399	0.5601
EXOSC8	-0.246343	0.3072	-0.769583	0.1463	-0.186844	0.2429	-0.256663	0.2553	-0.632677	0.1151	0.241663	0.3374
KIAA1012	0.520006	0.2238	0.782021	0.1465	0.369137	0.076	1.63345	0.067	-0.424386	0.1872	0.00272426	0.5733
AK3	0.423156	0.2849	0.127859	0.3861	0.178005	0.1783	0.0595874	0.4896	-0.0962851	0.3972	0.103314	0.4598
REV3L	1.92544	0.0142	-5.52992	0.0002	0.290906	0.1073	-2.42901	0.0136	-0.915855	0.0603	1.33824	0.0255
RRM2B	0.34575	0.3636	-0.737703	0.1569	0.0114576	0.3965	-0.276107	0.2438	-0.674547	0.1037	-0.0389355	0.3748
BDP1	-1.10552	0.1329	1.79671	0.0449	0.967988	0.0112	-0.967741	0.0829	0.782802	0.1088	0.553522	0.152
SLC25A46	0.0105438	0.3952	-0.208207	0.3529	-0.0942653	0.3891	-0.178751	0.295	-0.127638	0.3719	-0.0275374	0.395
FCHO2	-1.34075	0.0395	-1.06147	0.0975	0.120859	0.2315	0.0229914	0.5356	-0.0561487	0.4283	0.149648	0.4192
PPP2R2A	0.0330518	0.2761	0.030309	0.4465	0.541568	0.0402	0.0197761	0.5391	0.62427	0.1485	0.0192627	0.5491
XPA	-0.823259	0.1755	-2.33756	0.0151	0.0276046	0.3664	3.28757	0.0076	-0.691155	0.0995	0.636265	0.1295
POLH	0.114415	0.3854	-0.20248	0.3611	-0.336158	0.107	-0.337508	0.2055	0.17137	0.3796	0.45164	0.1961
FANCA	-0.230646	0.5143	0.0107022	0.4738	0.231059	0.1397	0.270669	0.3567	-0.336036	0.2309	0.0130343	0.5564
C7orf11	-0.216519	0.3581	-0.206403	0.355	0.120567	0.2318	0.0777704	0.4809	0.0512604	0.4787	-0.210286	0.2389
VPS11	0.00939743	0.475	0.139771	0.3774	0.234491	0.1376	-0.00546302	0.4299	0.0243155	0.5025	-0.4027	0.1376
CEP164	0.196326	0.2959	-0.197986	0.3668	-0.286863	0.1406	-0.134968	0.3288	0.0271714	0.4994	-0.150906	0.2841
RGMB	0.668592	0.1797	0.46083	0.2336	0.111299	0.2416	0.0464798	0.515	-0.303324	0.25	1.70153	0.0113
COG3	0.292951	0.3148	0.768985	0.1507	-0.130724	0.3256	0.167524	0.419	1.04372	0.0668	-0.0331901	0.3854
NOLA3	-0.431473	0.0923	-0.141207	0.4014	-1.18618	0.0039	0.799797	0.1662	-1.19286	0.0317	0.958161	0.0631
ATL3	1.09291	0.1068	0.025573	0.4533	0.242174	0.1328	-0.317663	0.2197	0.588162	0.1597	-0.110612	0.3162
HEXB	1.19378	0.0888	0.0749091	0.4163	0.0883963	0.269	1.65425	0.066	0.0748969	0.4587	-0.19655	0.2458
FNTA	0.253658	0.4015	0.059088	0.4291	0.299712	0.1028	-0.171453	0.3004	0.809745	0.1038	-0.0697356	0.3529
EI24	1.51789	0.0276	1.35933	0.0727	-0.175883	0.2586	-2.0867	0.0203	0.314273	0.2816	0.395818	0.2302
WWOX	1.61597	0.0586	0.724511	0.158	0.316538	0.0953	1.79128	0.0517	0.567292	0.1661	0.493155	0.1761
BTNL3	-0.370784	0.2073	-0.877163	0.1224	-0.416385	0.0726	-0.117199	0.346	-0.133462	0.3677	-0.372337	0.149
CDC16	-1.36536	0.0098	-0.991609	0.1039	-0.344001	0.1031	-0.126593	0.3366	-0.672986	0.1041	-0.822299	0.0492
CCDC112	0.641984	0.2341	-0.811722	0.1351	0.171702	0.1837	0.283368	0.346	-0.557071	0.136	-0.191269	0.2497
ESD	-0.571493	0.1685	0.184703	0.3552	-0.390785	0.0815	-0.975384	0.0822	-0.0682564	0.4188	1.15187	0.0385
AC012652.1	-0.421544	0.4069	0.579599	0.194	0.0866757	0.2709	-1.7112	0.0351	0.017448	0.509	-0.0703159	0.3517
XRCC2	-0.418731	0.2332	-0.185403	0.3767	-0.0607995	0.4567	-0.0555961	0.3865	0.565182	0.1667	0.294987	0.2964
PIK3R1	-0.404303	0.2341	-0.110862	0.4207	-0.497089	0.0498	0.480503	0.2527	-0.477914	0.1651	0.726535	0.1076
PAM	-0.150033	0.4202	0.0309689	0.4451	0.0426674	0.3388	0.0120769	0.5476	-0.0129678	0.4643	-0.0661515	0.3552
PRKDC	0.088117	0.4765	0.574396	0.1957	-1.4325	0.0014	0.31564	0.3256	0.512804	0.1864	0.907515	0.0696
DCLRE1A	-0.688585	0.2076	-0.246285	0.3341	0.904571	0.0128	1.29981	0.0959	-0.178469	0.3333	-0.152704	0.2831
RPAP1	0.17922	0.3466	-0.311828	0.3014	-0.155349	0.2882	-0.277472	0.2418	-0.399126	0.1988	-0.242794	0.2164
FUT10	1.7113	0.024	1.16304	0.0911	-0.954818	0.0084	-0.280692	0.2389	1.41187	0.0313	0.752339	0.1012
BUD13	0.289768	0.3304	0.0142161	0.4685	0.119435	0.233	-0.346942	0.2001	0.132893	0.4101	0.000343121	0.5776
ZNF516	-0.00412666	0.4194	0.0261691	0.4525	-0.087622	0.4008	-0.22959	0.2714	0.0210642	0.5052	-0.00120251	0.4183
PSMD7	1.30983	0.1299	-0.0827185	0.449	0.717866	0.0231	1.49632	0.079	2.93053	0.0012	-0.0320804	0.3873
BTG3	0.191946	0.4203	-0.337571	0.2929	0.156132	0.197	-0.0175679	0.419	0.201665	0.3577	0.151705	0.4169
PPP1R3B	0.0240719	0.487	0.237225	0.3247	-0.50143	0.0487	-0.400864	0.1848	-0.0391829	0.4419	0.637856	0.1294
TBX3	0.38728	0.2845	-0.218658	0.3455	-0.587995	0.0333	-0.0781979	0.3685	-0.997245	0.0506	-0.0801145	0.3452
RAD54B	0.460443	0.2101	0.661593	0.1741	-0.364271	0.0929	1.24733	0.0998	0.461205	0.2071	0.610099	0.139
SIDT2	-0.578216	0.1206	-0.445464	0.2375	0.49119	0.0483	0.0512254	0.5058	-0.455157	0.1744	-0.120705	0.3105
DCLRE1B	0.268188	0.3392	-0.0985231	0.4313	-0.0338633	0.5098	-0.00522376	0.4313	-0.0769701	0.4116	-0.62735	0.079
PPIC	-0.0219388	0.4412	-0.20224	0.362	-0.133968	0.3205	-0.328255	0.2106	0.099006	0.4382	-0.106135	0.3227
INTS9	-0.351151	0.4296	-0.102498	0.4261	0.292225	0.1066	-2.35131	0.0166	-0.1332	0.3679	-0.23368	0.2231
NDFIP2	-0.22207	0.2254	-0.341387	0.2902	0.0413866	0.3414	0.147488	0.4303	-0.448363	0.1769	-0.513508	0.1106
LSM1	0.206434	0.3003	0.188331	0.3543	-0.0152098	0.5491	-0.192678	0.2888	0.0656702	0.4667	-0.0227544	0.4014
ARHGEF6	-0.755886	0.1667	0.852344	0.1339	0.800715	0.0179	0.755318	0.1766	-0.071654	0.4161	-1.31007	0.0157
STX8	-0.56028	0.1515	-0.4656	0.228	-0.102398	0.3745	-0.218115	0.2785	-0.360291	0.2179	-0.216936	0.2341
RHD	-0.915553	0.0912	-0.447827	0.2354	-0.137624	0.3145	0.341855	0.3049	-0.457175	0.1734	0.0701652	0.4871
TSHZ1	-0.35005	0.2941	0.0295525	0.4481	-0.0503417	0.476	0.370566	0.2928	0.216356	0.3466	-0.546293	0.0951
PRSS2	0.477782	0.3817	1.61896	0.0518	-0.19182	0.2365	0.287442	0.3415	0.382661	0.243	0.709588	0.1107
CHST5	-0.643265	0.158	-0.063898	0.4623	-0.327341	0.1125	-0.50339	0.1556	-0.193969	0.3216	0.124625	0.4411
PARP1	-0.0972979	0.3488	0.274293	0.3067	0.119305	0.2331	0.304809	0.3333	-0.162659	0.3454	0.00899182	0.5608
DCLRE1C	0.461564	0.253	0.348229	0.2761	-0.643537	0.0268	0.711296	0.1874	0.145424	0.3994	0.115685	0.4492
FANCI	0.868206	0.1865	-0.482799	0.2205	0.0930587	0.2627	0.0588335	0.4919	-0.476217	0.1658	0.0195553	0.5485
ASAH1	0.293913	0.2801	-1.2398	0.0715	-1.35658	0.002	-0.992933	0.0791	0.807178	0.1044	-0.157947	0.2757
CCNDBP1	-0.612257	0.4257	-0.447501	0.2361	0.0936523	0.2622	1.53994	0.0751	-0.831567	0.0725	-1.03778	0.03
IPO5	1.10106	0.1191	0.948565	0.1188	-0.925659	0.0094	0.319539	0.3233	-0.221995	0.3034	-0.0974824	0.3298
SLC20A2	-0.382097	0.1788	0.359743	0.2686	0.0245044	0.3721	0.00662185	0.5544	-0.229466	0.2983	-0.230637	0.2252
ODF3	0.93702	0.1511	-0.0242014	0.5005	0.21913	0.1474	0.256189	0.3668	0.65474	0.1385	-0.963657	0.0362
FANCC	0.386404	0.3553	-0.473252	0.2225	-0.116415	0.3496	-0.478148	0.1626	-0.320339	0.2401	0.00897648	0.5614
WNK1	-0.316978	0.2294	-0.193846	0.369	-0.489017	0.0515	-0.228319	0.2732	-0.472486	0.1671	-0.678022	0.0706
REXO2	-2.33256	0.0097	-0.443527	0.2395	1.36489	0.0035	-0.0210882	0.4167	-2.29063	0.0021	0.171561	0.4009
REV1	-0.185649	0.0988	-0.0767651	0.4572	-0.125883	0.3341	0.0479588	0.5104	-0.174707	0.3364	-0.116527	0.3129
C9orf123	0.251268	0.3918	-1.13326	0.0887	-0.294535	0.1349	0.102321	0.4607	0.426546	0.2229	-0.700322	0.067
LIG3	-1.09609	0.056	-0.839217	0.1286	-0.0210555	0.537	-0.300001	0.2287	-0.0567248	0.4277	0.198319	0.3765
ZNF407	0.808113	0.1681	-0.222559	0.3434	0.0144723	0.3905	0.274212	0.3529	0.340452	0.2657	0.0579211	0.5028
AP3B1	0.669175	0.3568	-0.0850882	0.4473	-0.00993969	0.5599	-0.809978	0.1041	0.826028	0.1005	-0.238277	0.2211
DENND4C	0.199041	0.2976	0.503891	0.2187	-0.41171	0.0742	-0.0817125	0.3661	0.202426	0.3572	-0.28071	0.1973
MAP3K1	0.860638	0.1868	0.272577	0.3089	0.687751	0.0253	1.24996	0.0994	0.238666	0.331	0.190963	0.3845
LMNB1	0.194021	0.4077	-0.359586	0.2805	-0.0340621	0.5093	-0.422427	0.1753	-0.0808886	0.4085	0.0937117	0.4673
FBXO8	0.179302	0.2793	-0.546171	0.2044	0.0661397	0.2999	-0.19636	0.2849	-0.144713	0.3592	-0.329255	0.1684
TFDP1	-0.0409493	0.5087	0.107175	0.3961	0.120342	0.2321	-1.05072	0.0731	-0.0743762	0.4136	-0.135345	0.2984
APEX2	0.0295746	0.3239	0.732453	0.1551	0.253424	0.1271	0.00366561	0.5583	-0.463859	0.1709	0.177827	0.3939
EIF4A1	-0.983545	0.0865	-3.30469	0.0032	-0.595998	0.0323	-1.23255	0.0568	0.0493978	0.4806	-0.0360457	0.381
CETN2	1.25754	0.0914	2.03982	0.0323	0.334273	0.0878	0.732009	0.1811	0.501467	0.1907	0.528398	0.1651
XRCC3	0.0766262	0.4394	0.444109	0.2391	0.0106793	0.3984	-0.0255742	0.411	0.0899143	0.4456	-0.115452	0.3139
PLSCR3	0.405545	0.2754	-0.193014	0.37	-0.103301	0.3727	-0.207046	0.2809	0.414359	0.2286	-0.211158	0.238
ERCC5	-0.720388	0.1009	0.345558	0.2769	0.114636	0.238	-0.471756	0.1649	-0.18461	0.3291	0.75304	0.1008
PPP2CB	0.268005	0.3735	0.137777	0.3791	-0.219361	0.2039	-0.355226	0.196	0.0481666	0.4816	0.0235128	0.5417
ZNF675	1.2795	0.0887	0.725426	0.1567	-0.215484	0.2082	-0.270725	0.2465	-0.0467894	0.436	0.167963	0.4029
MAP1B	-0.190711	0.2599	0.196109	0.349	0.216936	0.149	-0.0808208	0.3677	-0.220169	0.3049	0.163489	0.4063
REEP5	-0.234539	0.3334	-0.136051	0.4061	-0.258746	0.1643	-0.325885	0.2151	-0.196038	0.3202	1.29664	0.028
CHMP7	-0.0910476	0.5029	-0.24294	0.3353	0.724056	0.0226	1.22765	0.1009	-0.0410397	0.4405	0.123207	0.4429
TNKS	0.213596	0.4758	0.163538	0.3636	0.0521005	0.3208	0.0042496	0.5567	0.249423	0.3235	0.43468	0.2066
PTS	-1.16608	0.032	-0.281399	0.3182	-0.12041	0.3431	0.212328	0.3886	-0.819228	0.0746	-0.258487	0.2099
SMN1	-0.361595	0.2559	0.096455	0.4037	0.077936	0.2834	0.186972	0.4044	-0.469358	0.1684	-0.478926	0.1175
SNRPN	-0.489395	0.1446	0.72376	0.1585	1.00161	0.01	0.874896	0.1525	-0.0485224	0.4346	-0.303876	0.1825
ANKRA2	0.515448	0.2822	0.394675	0.2583	-0.423664	0.0696	-0.765804	0.1085	0.0837184	0.4512	0.387	0.2373
ADAMTSL3	-0.881337	0.0642	-0.148712	0.3984	-0.320645	0.1162	-0.951991	0.0849	0.406629	0.232	0.645993	0.1264
MDC1	-1.11656	0.0414	-0.794825	0.139	-0.454024	0.0601	-1.73986	0.034	-0.712508	0.0945	-1.05469	0.0288
NDNL2	0.576855	0.4448	0.865572	0.1292	-0.138532	0.3133	-0.131896	0.3317	-0.208508	0.3119	-0.35253	0.1585
RAD51L3	-0.164091	0.3528	-0.404382	0.2529	-0.238751	0.1832	-0.297985	0.2311	0.0226828	0.504	0.253482	0.3256
SETMAR	-0.238899	0.2817	0.149377	0.3701	0.536685	0.041	0.431249	0.268	0.921902	0.0836	-0.0308098	0.3891
TNPO1	0.192345	0.5231	-0.483181	0.22	-0.338566	0.1055	-0.0949363	0.3559	-0.0869881	0.4038	0.250151	0.3313
PDE8B	0.214823	0.4131	-0.176982	0.379	-0.246263	0.1763	-0.375611	0.1895	0.138281	0.4055	-0.284401	0.1956
ZNF236	0.325518	0.3179	0.159503	0.3666	-0.271867	0.1527	-0.410424	0.1822	-0.301572	0.2511	-0.460219	0.1206
AGA	-0.174256	0.3048	-0.172559	0.3821	-0.0925541	0.3923	-0.0779153	0.3694	-0.102286	0.3918	0.0425647	0.5157
AC106011.3	0.575687	0.1598	1.12089	0.0965	-0.124678	0.3359	1.58668	0.0712	0.525344	0.1814	0.992156	0.0559
NOTCH2	0.167659	0.3998	0.0549942	0.4308	-0.200721	0.2254	-0.0509227	0.3912	-0.246933	0.2867	-0.229032	0.2271
MTAP	-0.520974	0.1519	-0.792395	0.1393	-0.163441	0.2758	-0.129738	0.3343	0.100718	0.4363	0.537261	0.1609
DMBT1	0.0503845	0.4742	0.0738693	0.4177	0.0498003	0.3249	0.0032013	0.5617	0.072012	0.4611	0.0602204	0.5005
FHIT	0.827892	0.1741	0.47465	0.229	0.605712	0.0333	1.14793	0.1071	0.00163637	0.5225	0.474853	0.1839
MAPK10	-0.404378	0.2042	-1.26772	0.0668	-0.258694	0.1643	-1.01221	0.076	-0.155753	0.3509	-0.0422283	0.3725
FDFT1	-0.105945	0.5216	0.241496	0.3231	0.0235247	0.3738	0.337669	0.3099	-0.145657	0.3586	-0.216512	0.2351
SPTBN5	-2.5159	0.0011	0.632783	0.1802	-1.15232	0.0043	0.284665	0.3452	0.428367	0.222	2.74362	0.0012
TMED7	0.101473	0.4518	0.570302	0.1982	0.0302762	0.3606	0.0474391	0.5142	0.093129	0.4429	0.292356	0.2999
TMED7	0.101473	0.4518	0.570302	0.1982	0.0302762	0.3606	0.0474391	0.5142	0.093129	0.4429	0.292356	0.2999
PER1	-1.03886	0.1285	-1.15024	0.0845	-0.287888	0.1399	-0.0460934	0.3961	-0.307547	0.2476	0.065966	0.494
POLD1	-2.45175	0.0015	-1.17763	0.0819	0.137469	0.2141	0.523915	0.2381	-1.45043	0.0176	-0.382524	0.1452
UBB	0.474368	0.4351	-0.299696	0.3077	0.128906	0.2226	0.286553	0.343	-0.275825	0.2673	0.0266725	0.5388
