# Supplementary material for: A Quantitative Chemotherapy Genetic Interaction Map Reveals Factors Associated with PARP Inhibitor Resistance
Source: Cell Rep. Author manuscript; Available in PMC 2018 May 4. (PMC5935461; doi:10.1016/j.celrep.2018.03.093)
Supplement: 5 [file NIHMS962087-supplement-5.xlsx]

## Sheet: Sheet1
	MDAMB231	SUM149PT	OVCAR3	UWMB1289	MCF7	SKBR3	BT549
BMN673 dose used for screen	25nM	20nM	50nM	50nM	5000nM	500nM	5000nM
SHFM1	-1.9679	-3.39327	0.202525	-0.055658	1.09462	-4.05522	-4.28963
BRCA2	2.05473	-2.87737	0.0433027	-4.96527	-2.04705	-1.19027	-4.00794
PQLC1	-1.26196	-2.90826	-2.18689	-1.98658	-2.25059	0.744562	1.33876
RAD18	-1.39634	-2.12888	-2.08514	-0.696187	-1.94334	-1.92027	0.880399
BRCA1	-1.14723	1.18068	-2.07974	-0.122598	3.35622	-5.21333	-3.64147
RBBP8	-3.47327	-1.47995	0.736819	-0.216353	-1.30712	-1.82484	0.336589
CUL4A	-0.153096	-2.61808	-0.542007	-1.64279	-3.52269	-0.927747	-0.655456
PALB2	-3.73249	-4.24365	-0.373599	-1.13325	0.973565	-1.41632	-5.15724
RAD51C	-1.00502	-2.12066	-1.32105	-2.13202	-1.07664	0.162096	-3.5125
UBE2A	-3.10955	-0.0802747	0.367796	-1.00642	-2.4187	-1.35128	-0.96176
FUT9	0.0818905	-0.855128	-1.76349	-1.68297	-2.163	-1.44164	0.147119
NAIP	-1.40425	-1.81318	-0.28096	-0.394332	-2.51164	1.10561	-0.805524
POLR3G	-1.86758	-1.24865	-0.820392	-0.935255	-3.62881	-1.61882	-0.646921
POLK	-0.590112	-1.51001	-2.17615	-2.47755	-4.60426	-0.120833	-0.355198
EHD4	-1.95856	-1.17685	-0.0768795	-1.13921	0.311459	-1.42773	-0.098976
POLB	-0.703067	-1.3117	-0.720087	-1.90169	-0.426602	-1.96456	-1.82479
RAD51L3	-2.04942	-0.29832	-0.413926	-3.42504	-1.54098	0.0140153	-1.63399
ENTPD4	-3.05701	-1.02032	1.4068	-2.08537	-1.05365	0.373264	0.843383
HERC2	-1.13339	-1.08321	-0.830486	0.505388	-1.35454	-2.52463	0.17016
AC026495.1	-0.788318	-0.79634	-1.70928	-2.65105	-1.11633	0.123788	-1.64804
SPTBN5	-3.19755	-3.5053	0.0558004	-0.589295	-0.318464	0.37345	-2.08222
NDN	-0.794616	-1.79796	1.58299	0.140688	-1.56549	0.582193	-0.810971
C19orf40	-0.970845	-2.09202	-0.939262	-0.622518	0.0611006	0.622598	-1.32929
GTF2H2B	0.55214	0.988927	-0.796796	-0.932501	-2.63925	0.149384	-0.728551
CNOT7	-0.701959	-0.822123	-1.54836	-3.02746	1.46258	-0.19099	-1.09969
TREX1	-1.83844	-1.96156	2.8864	0.276624	-1.99263	-0.852167	0.970823
STK11	-0.963515	-1.00536	0.00390632	-0.939582	-2.46257	-0.567218	-0.45344
GNRH1	-2.12624	-0.100265	0.214921	-2.32505	-3.10222	-1.40149	0.592539
DLAT	-2.11028	-0.673472	-0.726765	-3.92854	-0.226599	-0.988195	0.114339
XPA	-0.865146	-0.503201	-0.0396359	-2.16268	-1.00636	-1.82231	-0.243743
ATR	-1.17978	-2.74861	1.89415	0.483257	-3.42503	0.187001	-0.178975
DCLRE1A	-0.818918	-0.439226	-0.535905	-1.28476	-3.79059	0.34742	0.254752
DMGDH	-0.860388	0.666356	0.324379	-0.776605	-0.66403	-0.623711	0.519385
AC106011.3	-0.819518	-0.30605	-0.420959	-1.04428	-2.61826	-0.816138	0.101911
NBN	0.382306	-0.955778	-2.34016	-1.81125	-0.558929	-0.660647	0.0969651
DYNC1LI2	-1.19652	-0.762122	-0.455676	0.0539321	-1.65089	-0.968465	-0.027157
ALKBH3	-2.17412	-0.558443	-0.985249	-0.66507	-0.0617302	-0.648722	0.448555
THBS4	-0.538917	0.22326	-1.25504	0.0457466	-0.872775	0.195269	-0.662342
GCNT4	2.04368	-0.77777	2.25928	-0.670895	-0.748932	-0.525592	0.439479
POLG	-1.15976	-0.978948	0.189148	-1.77676	-2.65207	-0.205219	0.0880905
ZBED1	-0.593375	-0.3539	0.440912	-0.0850784	-2.46307	-0.766062	-0.790414
UPF3A	-1.37406	-0.12096	-1.17863	0.5823	-1.45483	0.291903	-1.05081
HMBS	-1.42158	-2.28084	2.36772	-0.988041	4.51148	-0.0339771	-2.1234
MRE11A	0.24616	-0.117842	-0.998349	-1.19509	-2.53466	0.175729	0.00200024
RAD54L	-1.53982	-0.747456	-0.00539607	-1.2205	-0.367995	-0.351971	0.0318297
KBTBD11	-0.879273	-5.30727	1.3681	0.124651	3.14468	-0.594405	-3.3434
DMXL1	-1.48092	0.0951478	-1.16771	-0.410041	-0.450366	-0.631405	0.229299
ARHGAP11B	-0.168028	2.17413	-1.98092	0.588699	-2.93193	0.166121	-0.910389
LOXL2	-1.04955	-0.712429	-0.553364	-0.691905	-0.283195	-0.489812	0.410016
ARMCX2	-0.539295	1.5223	-1.58612	-0.427766	-3.45539	-0.132084	-0.832255
HEXB	-1.01594	1.24883	-0.660418	-1.69961	-0.36605	-0.803039	0.958094
SERF1A	-0.775521	0.666418	0.232406	-0.969393	NaN	-0.510761	-2.94283
PDE4B	-1.8706	-0.0619475	-0.649331	-1.73444	-2.07218	-0.370028	0.722556
TSLP	0.466458	-5.67745	0.141986	0.363581	4.39434	-1.13287	-2.33649
DMC1	0.0182801	0.305508	-2.50277	-0.613709	-1.93238	-0.364357	0.0594404
SV2C	1.22331	-0.267282	-0.691278	-2.33242	-2.45656	-0.464415	0.136393
BTNL3	-0.0683814	0.0391528	0.506442	-1.96487	4.14277	-0.869167	-1.91921
EFHA1	-0.519257	0.485237	0.439614	-1.10761	-0.934098	-0.417512	-1.20677
TRIM16	-0.157669	-0.32065	-0.991682	-0.608904	-0.151459	-0.743094	-3.33806
DMRTA1	1.48511	-1.92334	-0.492604	-0.34829	0.703969	-0.698766	-0.410327
INTS10	-1.85129	-0.414748	-1.73324	0.374705	1.02239	-0.0369308	-0.485876
USP1	-0.441183	-0.468346	-1.27553	-0.459062	-3.71861	0.117131	0.190517
DLGAP2	0.599779	1.19278	-0.295678	-2.30975	-1.58438	-0.599342	-1.58313
USP25	-0.176673	1.19665	-0.0641666	-1.00803	-3.73829	-0.677844	-2.93868
LIG1	-0.669786	-0.572317	-1.06154	0.0848757	2.74251	-0.306936	-0.545359
CSMD1	-0.353059	-0.767464	-0.0888355	-0.49919	1.25787	-0.533528	-0.709178
NOLA3	-0.24037	-1.84428	-0.665639	-0.13763	0.348193	-0.609298	1.30133
ERCC5	-2.73396	-1.05134	0.661445	-0.606828	-1.49237	0.536252	0.51329
C11orf61	0.858004	-0.0813367	-0.736358	-0.897815	0.746466	-0.32565	-0.489332
SCAMP1	-2.68984	-0.082623	-0.729574	0.274054	-2.37678	0.323019	0.41594
GTF2H2B	0.51806	-0.123195	-2.73276	-0.340412	-1.91731	-0.469906	0.677925
CDH1	-1.22461	-1.53187	2.70531	0.166304	-0.235853	-0.00596009	-4.1686
PARK2	0.550701	0.431214	0.408639	-2.01811	-0.393698	-0.647868	NaN
TNFRSF10C	-1.43023	-0.150776	-0.957118	0.247954	-0.176585	-0.603429	-0.776916
ATM	0.348837	-1.45525	0.336353	-0.387123	-0.63401	-0.12567	NaN
DDB2	-2.14096	-1.84047	0.318159	0.14517	-0.0619621	-0.710609	-1.97014
KIAA1967	-1.48271	-0.335844	-0.422941	-0.195547	-2.42605	-1.81561	-0.163428
MNAT1	0.0205875	-1.55109	-0.201533	-0.791628	-2.1239	-0.263263	0.329943
FEN1	0.398403	-0.581021	-0.176673	-0.686826	0.0309276	-0.788464	-0.77517
ATP9B	-0.152822	0.787793	-0.552747	-1.69329	-0.846651	1.60625	0.237542
CDRT4	-0.108111	-0.297407	-0.31607	-0.387344	-1.74835	-2.67236	0.789605
LSM1	0.0841759	-0.444696	0.198679	-0.505989	-2.25003	-1.31542	-0.256783
ANGPT2	0.557921	-0.319283	0.191217	-0.374246	2.00116	-0.623352	-0.414185
LONRF1	0.190118	-0.975884	-1.95909	0.178605	-0.813572	0.0510663	0.651259
GTPBP6	-0.137879	-0.98611	-1.07719	-0.541041	0.797592	-0.0983048	-2.73058
SIDT2	1.17396	-0.788591	-0.342946	-0.145474	-0.259087	-0.665682	-0.334845
FAM118B	0.329378	-0.287249	-0.616556	-1.15437	-1.31298	0.594225	1.92719
SNRPN	-1.46485	-2.11269	0.41831	-1.03935	2.28864	-0.0717486	1.42867
MAP2K3	-0.290258	-0.378563	0.616352	-0.96057	-1.1835	-0.831466	0.833173
COG3	-0.0832058	1.13435	-0.591999	0.71	-2.53232	0.0941214	-0.622663
MRPS31	-0.0744939	-1.39505	0.963489	0.0663487	-0.579631	-1.03169	2.38078
XRCC2	-0.103432	-0.415169	-2.13581	-1.12942	0.926042	0.919653	-0.235944
ERICH1	-0.253347	0.73302	-1.56715	-1.30299	-0.38017	-0.456632	-0.00310305
NEK3	-1.33271	-1.73372	0.108691	-0.443059	2.17514	-0.823969	-0.174281
GTF2H3	-1.08474	0.439069	-0.388375	-0.226498	-2.91963	-0.95635	-0.133502
PCM1	-1.11393	0.228441	-0.683929	0.199142	-1.83445	-0.632664	0.0187752
XRCC4	-2.04399	0.885377	-1.12873	1.31955	0.526474	0.0190745	-0.611106
AC011494.2-2	-0.175723	-0.413722	-0.525803	-0.000745007	-1.84161	-0.540004	0.27077
AGPAT5	-0.716695	-0.244768	-0.820753	-0.288806	-0.791471	0.331865	NaN
GPSM1	-0.909192	-0.0188171	-0.517253	1.36327	-1.40155	-0.0598221	-0.883573
AC131280.9-201	-0.4686	1.2252	-0.347197	2.15702	-2.03633	-0.219364	-0.443536
C13orf1	-0.0520088	1.20491	-0.514961	-0.513824	-1.02805	0.423215	-2.09295
POLL	-0.960291	-1.08776	0.320715	0.168587	-0.193478	-0.365798	-0.48657
CBL	0.209033	1.54316	-0.306031	-0.251626	-2.82983	-0.0823554	-1.07178
MSH4	-1.02231	-0.60031	-0.914144	-1.2328	0.262787	0.0457057	1.63103
ZADH2	-0.213615	-2.15795	0.824795	-0.834848	-2.92318	-0.340228	0.0535515
NSF	-2.06614	-2.44626	-0.358504	-0.45755	1.05941	-0.193701	0.00853164
PRKDC	3.29229	-0.403722	1.41671	-0.146798	-4.17474	-1.15609	-1.40433
PCNA	2.79011	-0.822492	-0.448876	-0.439788	2.91617	-0.100509	1.22845
PER1	0.401025	-0.400571	0.564515	-1.39357	-0.259742	-0.290696	-0.277991
NEFL	1.19217	-2.0359	-1.50271	-0.987059	1.66393	-0.0223495	-0.51354
AGA	0.903568	0.645746	0.00863611	1.02573	-1.55622	-0.541769	-1.64656
C2CD2L	-0.692421	-0.815067	-0.602203	-0.842095	1.22262	0.841357	0.0721274
ELP3	0.138884	-0.0585303	-0.877026	0.637541	-0.192891	-0.577858	-0.415102
LTK	0.105413	-1.05366	-0.450731	-0.655719	-2.47497	0.265353	0.104111
MGA	0.0460697	-2.75387	0.167207	-0.318608	-0.200994	-2.12509	-1.64704
ATRX	1.59948	-0.345477	-0.224601	-0.533721	-3.38134	-0.291291	1.33829
PAM	0.555221	0.333746	-0.406333	-0.874053	-0.488724	-2.61421	0.179645
ZFYVE16	-1.23842	-0.0787238	-1.48814	-0.43398	1.22398	-0.882271	1.78587
GTF2H2B	-0.330338	-0.179839	-1.29575	-1.50163	-0.832111	0.250418	0.955814
PLA2G4B	-0.675398	-0.285737	1.08438	-0.918153	-0.625183	1.78563	-0.214209
DHRS7C	-0.104803	-0.953599	-0.378158	-3.19309	1.09702	-0.402848	0.714788
NEF3	0.529368	-0.308739	-0.571947	-1.67676	-2.38747	0.462643	0.36414
E2F4	-2.80339	-0.116372	-0.690195	-0.238029	NaN	-0.167706	-5.90497
ATXN1	-0.62341	-0.136225	-0.244691	-0.225329	-2.11277	-1.13539	0.618923
SGCZ	-2.47385	0.228188	0.890008	-0.370315	-0.812	-0.0987324	-2.01501
ATG12	-0.308973	0.198668	-0.290906	0.0976882	-1.05087	-0.176545	-0.298198
PLA2G4B	-1.40689	-0.34989	-0.295204	0.271773	-0.0860715	-0.211648	-0.2314
FAM3A	-1.01554	-0.784632	0.27412	0.679346	-0.208338	0.0263145	-0.339872
TBCA	-0.346322	-0.412067	-0.883524	0.00183686	-2.1993	0.288802	-0.0772381
RHD	-1.05178	-0.835891	-0.235953	0.688475	0.661189	-0.411193	-0.183747
PPP3CC	1.12144	1.16718	0.130022	-1.19384	3.39864	-0.54489	-2.22967
FUK	-1.23909	-1.73996	0.307394	-0.322183	-0.403758	0.252643	-0.0773937
C13orf8	0.288658	0.73935	-0.192698	0.02692	-1.84349	-1.91548	NaN
DCLRE1C	0.176705	1.03772	-0.709404	0.0744903	-2.08922	-0.498759	-0.455622
PTCD2	-1.22907	-0.0922842	0.14532	-0.926067	-0.0888368	-0.273345	-0.258886
RAD23B	1.03423	-0.317344	-0.0959321	0.0264932	-2.56342	-0.265478	-0.751421
NEIL1	-0.176753	-0.0694453	-0.369403	-0.0192015	0.793361	-0.197521	-1.20372
CDK7	-1.88458	0.136972	-0.207219	2.00014	-3.18383	-0.158629	0.14559
UBE2N	0.892731	-0.105015	-0.307105	-0.139072	0.509853	-0.225354	-2.21645
NRIP1	0.245756	-0.00362638	-0.611445	0.167267	-2.92401	-1.89452	-0.360537
SLX1B	0.567217	0.333002	-0.0476081	-0.313902	-1.96131	0.242422	-0.391753
C20orf133	0.66642	-0.707317	-1.05709	-0.040692	0.802971	-1.51196	1.24827
RAD54B	-0.707263	0.139948	-0.726848	0.280092	-0.475106	-0.120675	0.301622
ODF3	-2.95627	-0.106618	-2.54198	0.699223	-0.361516	3.10271	-0.248666
GFM2	-1.01708	-1.32188	-0.285348	-0.146585	3.5321	-0.208484	0.99483
DEF8	-2.08761	-0.118579	-0.225617	-0.00877849	2.83873	-0.657547	-0.343196
MBD4	-0.2366	-0.107578	-0.911837	0.396859	-1.09505	0.135468	0.589974
ARSB	1.37706	0.0960903	-0.135582	-0.422704	-0.208537	-0.443968	-0.346784
THEX1	-0.240376	-0.265679	-0.652179	0.314947	-2.93062	0.210396	-0.103009
SORBS3	-0.0684528	2.24503	-1.45629	1.69035	-0.6104	-0.274612	-1.16048
NIPA2	0.0475091	0.424229	-0.408882	-0.599924	-2.6942	-0.389824	0.215854
MRPS36	0.0104434	0.0128008	-0.864612	0.21371	-2.07388	-0.351309	-0.366203
SLCO6A1	0.186722	-0.372299	-0.551811	-0.875841	-0.8648	2.28896	0.031675
TTC19	2.62206	-0.209793	-0.298556	0.0636167	-0.725487	-1.0128	0.164221
CHD1	0.0732183	-0.155356	-1.458	0.530143	NaN	-0.20319	-0.242389
ANKRD49	-0.405918	-3.73389	-0.204023	-0.104688	0.0853448	0.132556	0.71706
MAP1B	-0.100938	-0.179925	-0.124775	-0.28608	-1.80107	0.274757	0.0957886
DCTN6	0.823599	-1.15407	-0.35717	0.636118	-1.33956	-0.896623	0.5355
AGGF1	-0.148973	0.503163	-0.984403	-0.211989	-0.222513	-0.149504	0.148744
ARHGAP11A	-0.144643	-1.772	0.118417	0.365968	2.72329	-0.309239	NaN
TRAPPC1	-0.215808	-1.31567	0.147855	-0.485501	-0.0722071	0.740865	-0.871637
COG6	0.649077	0.949227	-0.741604	-0.796403	-0.354505	0.0685203	-0.352276
AGRN	-1.29839	-0.989223	-0.277521	0.786267	0.00323919	0.153616	-0.389197
TNFAIP8	0.160864	-0.137183	0.494518	-0.136691	-0.543079	3.44888	-0.283848
WNK1	-0.193576	-0.289149	-0.0789891	-2.30293	2.75376	0.582418	0.302014
NDUFAF1	-0.177798	-0.155753	-0.128114	0.093327	-1.19434	0.0478667	-0.143784
FAM90A1	-0.185489	-0.346028	-0.419073	0.334232	0.161733	-0.280266	-0.0831909
MIER3	-0.126825	-1.30648	-2.90101	-0.139497	-0.11881	-0.541061	1.04658
MAPKBP1	-0.75053	-0.36564	-0.023481	-0.553088	NaN	-0.132135	0.32531
CHST5	1.66048	-0.704933	0.07888	-0.334935	1.08301	0.872681	-2.84778
FAM120B	-0.648761	3.08183	1.23283	0.323164	-2.13145	-0.0319003	-0.223737
MYOM2	-0.0853465	-0.667186	0.45235	-1.93428	4.40291	-0.160863	-0.776817
STX8	-0.12186	-1.84361	0.532339	-0.917838	5.69152	-0.14374	NaN
ATMIN	0.46188	1.09442	-0.541922	0.197289	-0.612768	0.0321072	-0.27571
MAP3K1	-0.558428	0.807961	-0.878332	0.334642	-2.526	-0.651759	0.822066
GRAMD3	0.0882426	0.989945	-0.496844	-2.20108	-1.42032	1.02125	0.863849
ELAVL2	-0.15197	-0.646434	-0.401148	-0.06558	2.27062	-2.13358	1.57158
GTF2E2	-0.438417	1.95367	-0.106281	0.0274065	-0.83964	0.11461	NaN
SNAP23	-1.28193	1.27095	-0.195265	-1.30785	-0.313888	-0.0163266	0.460188
DIXDC1	0.297356	-0.506698	-0.5525	0.328335	0.500236	1.05735	-2.90276
MPDZ	-1.49597	0.45083	0.348142	-0.548266	-2.09365	-1.1697	0.577656
MAP3K13	-0.518388	-0.180063	0.127332	-1.41734	2.29399	-0.0170291	-0.843638
SLX1B	1.71824	0.389943	-0.100351	-0.810608	-0.0913448	0.370751	-0.18577
UGCGL2	-0.0636927	0.762652	-1.231	-0.438671	1.00518	-0.127749	-0.146889
AP3B1	-0.729189	0.0548655	-0.515867	-0.362117	-0.245414	0.612818	0.634151
STARD4	0.788691	1.57028	-0.733252	-0.278738	2.96925	0.0883674	-0.511187
VPS39	3.06194	-0.064721	1.2317	-0.122662	-1.23395	-0.254912	-0.996595
ADRA1A	-0.91331	-1.2705	-0.0645977	-0.542683	-0.120403	0.0677921	0.765558
ARGLU1	-0.26061	0.0810434	0.85439	-0.247041	-2.81988	0.0679909	-2.12174
NIPA1	0.742879	-0.0443928	-0.133123	-0.152099	3.78239	-1.29443	1.07532
MARVELD2	-0.775193	1.29472	-0.754421	0.259149	0.404928	0.00607127	-0.403548
TMEM85	0.27527	-2.46604	0.169263	-0.168516	-1.15574	-0.00473806	-0.83861
TGDS	-0.00229872	-1.37874	0.447652	0.156126	-3.66386	-0.170471	-0.268403
NUDT12	1.80339	0.589604	-0.378579	-0.0780363	NaN	-0.401695	-3.63429
DTWD2	-0.688655	-0.194738	-0.43154	0.0463712	-1.19176	0.592813	0.69292
KCTD9	-0.121384	-0.108062	-0.746783	-0.0373862	0.101563	-1.2003	0.634958
SLC12A2	-0.122276	-0.115147	-0.0947475	0.898994	0.576455	-0.136714	1.51306
AOF2	0.149764	0.0301513	0.0692097	-0.198143	1.81374	-0.302996	-0.167539
PRSS2	0.0388808	-3.16228	-0.365895	1.08806	-0.820355	0.632122	1.5268
RPA4	2.555	0.325817	-0.124204	-0.00479071	-1.90769	0.992025	-0.540316
CNDP1	-0.0800535	-0.0310857	0.0115428	0.205333	1.43321	-0.400869	-0.303165
BNIP3L	1.07486	-0.419514	1.01858	-0.975099	0.509641	-1.30789	0.319194
ARRDC3	0.707873	-0.556429	-0.0491715	-0.215966	0.323372	1.57373	NaN
AP3S1	1.21506	0.603156	-0.139552	0.908225	-3.25931	0.0454308	-0.175112
PIK3R1	0.424982	2.27577	0.00592515	-0.0984426	-1.12532	-1.02509	-0.709256
TNKS	-1.72826	-0.0457105	-0.616131	0.533404	0.875937	1.18308	NaN
FANCI	-1.12141	1.7851	-2.70472	0.201037	-0.291714	3.24253	-2.00266
SLC25A37	-0.607741	0.378102	-0.216103	-0.0227875	-0.147639	0.391042	1.34183
UBE2B	-1.57872	-0.265318	-1.33276	0.01705	-0.105075	0.239362	1.44233
FANCD2	-0.632164	0.108263	0.540518	0.226003	0.199057	-0.194505	-1.34323
RAD50	-0.156314	0.0929625	0.122317	-0.879496	0.07225	0.293996	-3.27111
TPTE	-0.573788	1.43678	0.334789	-0.0286989	-2.67908	0.5777	-0.256438
EPHB2	-0.283806	-0.0823948	0.00780241	0.0382304	-1.39361	0.0254589	0.451727
MTMR9	-0.344064	-0.776237	-1.44674	0.00171711	-0.074924	0.0989317	0.573417
FNBP1L	-0.35877	-0.0827539	0.0154649	-1.87844	0.636555	0.52716	2.18564
GTF2H5	-0.828601	-0.0429016	0.944708	0.208661	-0.221239	-0.0168485	-0.461728
ANKRA2	-0.73587	0.381459	0.12074	-0.17891	-3.29291	-3.17953	1.3082
PNKP	-0.642896	-1.41105	0.306017	-2.33864	2.04398	0.626003	-0.118885
HOMER1	-0.171629	2.16985	-0.0657774	-1.08199	-0.216964	0.021126	1.46923
CCDC84	0.0243124	0.24986	0.733503	-0.0945015	4.38584	-0.842134	-0.0669726
ACOT2	-0.0559216	0.0215451	0.297577	1.42152	0.55287	-1.54348	-1.81104
TP53	-0.0448094	-1.44468	0.816891	-2.11888	3.44535	-1.14309	0.0218019
SDHD	0.844019	1.04064	-0.692948	-2.47897	NaN	2.46777	-4.10311
RNF214	-0.295208	-0.36934	-0.320458	0.216827	0.050464	-0.0649836	0.62719
HIATL1	1.432	1.15703	-0.544787	-0.73238	4.00033	-0.236318	0.223342
UBE3A	-0.156042	-0.809633	-0.131425	0.0461423	1.02984	-0.0559955	0.35245
PPAP2C	-0.851419	-0.249754	0.350333	0.228648	0.35023	-0.0457131	0.0371154
HMGCR	-0.433076	0.59099	-0.029503	-0.196602	0.0213384	-0.220958	0.08454
BTBD7	-0.884508	-0.507955	-1.1761	-0.332668	2.3549	0.326785	1.39703
PIBF1	0.0523961	-0.0836989	-0.254299	-0.220436	1.07129	-0.0574564	0.389467
RGMB	2.52555	-1.99966	1.73934	0.629195	-0.0159287	0.0334302	-0.516989
GTF2H1	-1.40282	-0.603136	-0.34701	-0.00363755	0.202089	0.413614	0.513066
ANKRD12	0.18142	0.46061	-0.22099	-1.0198	-1.13609	-0.155116	0.453002
CBFB	-0.532421	1.29228	-0.0187646	-0.656036	3.02759	0.0472975	-0.200594
MTMR10	-0.112895	1.13338	-0.532475	0.0895715	-0.0570483	1.33655	0.822617
MPG	0.01759	-0.223026	-0.152618	0.0340674	0.338877	0.319909	NaN
CHRFAM7A	-0.395776	0.127332	0.0743038	-0.978265	-3.57647	-0.037955	0.144304
PMP22	-0.410774	-1.23513	1.44695	-0.0493682	2.70732	-0.798492	0.0915341
DHFRL1	-0.0307571	1.40274	-0.446595	-0.830208	-0.701586	0.0833729	0.0742252
TDP1	1.14961	-0.693135	0.0787399	-0.0349738	2.26021	-0.862194	1.25069
GATA3	-2.19199	0.0383707	3.11938	0.00682238	-1.11089	0.205686	0.84763
OCLN	2.28949	0.556342	-0.773504	-1.1547	0.25129	-0.0445382	0.0964861
POLH	0.116594	-0.242334	0.0598711	0.718437	3.07885	-0.00393696	-0.934766
SH3GL2	0.452496	-1.01799	-0.106536	-1.83013	3.52045	-0.0152217	0.0748356
LMNB1	-0.0152744	0.184074	-1.20309	-0.45144	3.85179	-0.68277	0.0753142
HISPPD1	0.701769	-0.0233938	1.62852	0.0893253	-0.352869	0.78379	-0.126868
CAMK4	0.00748448	1.8479	0.0608692	0.548968	-0.623219	-0.614517	-0.161252
GSR	-0.357236	0.396885	2.13755	0.943979	-0.211395	0.281782	-1.3974
CLN8	-0.748085	-0.171256	0.632985	0.251768	0.926727	0.273229	-0.397646
REEP5	-0.338241	-0.0741567	1.7187	-0.957	-3.51987	0.171889	0.44314
PPIC	0.0446059	-0.852422	-0.687143	-0.558676	2.60401	0.0543981	0.434311
ESD	0.175851	-0.4507	-0.0757915	-0.557705	-0.237471	1.06416	0.465306
NF1	-0.719344	0.736276	-0.457858	-0.0747443	5.03091	0.169676	0.684819
ODF4	-0.376048	0.675383	-0.00906517	0.28761	-2.70254	0.113366	-0.731917
ASMTL	3.01121	-1.32827	-0.292925	1.09548	-1.89234	0.402573	1.03972
NCOR1	0.111199	0.782412	0.570331	-0.791654	0.0558267	-0.109978	NaN
KIAA1797	0.84503	-0.255049	0.157039	-0.407556	4.4851	-0.0449114	0.425305
ATL3	0.380996	0.12492	-0.445983	-0.719405	1.75031	-0.297645	-0.00650417
RASA1	-0.156432	-0.049763	0.177857	0.703182	-0.321352	-0.0616834	1.50123
AC069282.6-201	-0.166285	0.29682	0.31699	0.106573	-0.474782	-0.210437	0.0216865
NUDT1	0.556306	-0.327987	-0.282454	0.220633	-2.41669	0.717328	-0.0922907
PTS	0.365232	0.151656	0.4292	0.527993	-0.0157272	-1.15352	-0.253387
FAM160B2	0.0158385	-0.19619	1.5452	-1.30212	0.123769	-0.0255964	1.32504
UBE2V2	-0.551203	0.37115	-1.15573	-0.183108	0.328154	0.790369	-0.683121
POLM	-0.795146	-0.133917	1.75344	0.0324903	0.160546	-0.017103	0.115412
SRFBP1	0.0596147	-0.00855884	-0.458951	0.478679	1.44256	0.0908981	-0.605057
EPB41L4A	0.177958	-0.0243244	1.30283	-0.197497	0.28439	-1.56169	-0.21893
FANCC	-0.0565195	-0.0880365	-2.10829	0.213254	1.29382	0.408446	0.602516
UBAP1	-0.682934	-0.0775427	0.465292	-0.294652	-0.447386	1.48879	0.234697
ZNF407	0.0556275	2.17424	0.21802	-0.297459	-2.46653	1.34771	-2.87673
SUCLA2	0.254338	0.938072	-0.317962	0.848361	-1.26187	0.132832	-0.407459
GLG1	-1.35129	-0.586271	0.164281	-0.000270973	0.232334	-0.0219157	0.276578
IL13RA1	-1.87458	1.20092	0.162824	-0.384719	-1.74745	0.377878	0.584787
NDEL1	-0.418694	1.5898	0.31289	1.72493	2.13041	-0.237694	-0.147176
MUTYH	-1.04671	-2.10512	0.42848	0.12554	2.29128	0.0420712	0.214057
MAPK10	0.579109	-0.090123	1.42916	0.258146	1.08731	-1.55567	-0.19501
PPFIBP2	0.614054	-1.19473	1.28551	0.54323	-4.28815	0.323082	-3.17384
SNX24	-0.340301	-0.344529	-0.155424	0.323002	0.059802	0.24197	0.114347
CHRNB1	-1.13702	1.01943	0.00690411	0.505979	NaN	0.555842	-2.63553
ZNF738	-0.487181	-0.868295	1.02667	0.665807	3.82115	-0.506035	1.29409
RAD51L1	0.202989	-0.327043	0.139143	-0.241084	0.777152	0.86912	0.0431209
ERCC1	1.08544	-1.78309	-0.315453	0.211451	-0.0245863	0.380931	1.16541
PLA2G4D	1.54838	1.0981	0.0134334	-0.278304	1.07562	0.174356	-2.33463
ARHGEF6	0.798639	0.502838	-1.01239	0.217522	-0.0607948	-0.410189	-0.0190745
FEM1C	0.588607	0.235157	0.975325	0.0162713	-1.27829	0.16797	0.0336252
MRPS27	0.132633	0.0759897	0.264887	0.360301	1.01451	-1.18322	-2.51051
RDM1	-1.75441	-0.170336	-1.96463	1.211	1.34314	-0.661477	0.823517
MYST3	0.106667	0.0647562	0.110297	0.180353	-0.0900379	0.0514664	0.159576
MTX3	1.09242	0.334576	-0.436055	-0.84364	2.96623	0.0548548	0.16615
NDFIP2	0.139597	-0.21277	0.142206	0.252599	0.0828108	-1.17275	0.150654
GABRG3	2.06686	0.423667	-1.08288	-0.198241	1.21118	-0.83712	-0.339808
C8orf40	-0.22202	0.0449195	2.16558	0.389309	-0.944817	0.184075	2.28475
TJP1	0.308122	1.05642	-0.0762747	-0.131609	-0.876338	1.23121	-0.310855
UBR7	-1.05493	-0.568458	0.371893	-0.791538	0.860078	1.19582	-0.128749
ERCC8	-0.359794	0.0997756	0.149367	-0.198041	4.32045	-0.0893908	2.34951
CDH3	-2.11202	-3.31327	0.00332219	0.566589	0.246598	0.441292	-0.279715
CDKN2AIP	0.833244	-0.0385504	-0.0886184	0.270603	-0.0688088	-0.0192348	0.40361
AASDHPPT	0.605363	-0.770071	-0.512572	0.0941865	4.33643	0.159922	0.727758
YTHDC2	0.635909	1.65428	-0.775365	0.0535077	-0.847756	0.201731	-1.83538
BET1L	0.603755	-0.690696	0.0414673	0.948133	1.32414	0.213959	-0.472061
PAFAH1B2	0.162394	-0.514	1.19427	-0.24567	-0.347384	0.298652	0.660911
USP47	0.203733	-0.86052	0.729576	0.302181	-0.356513	-0.319906	0.64096
SRP19	-0.0644769	-1.0893	0.271895	0.181836	-2.23776	0.0827025	0.358863
CLK2	0.0433373	0.81259	-0.493502	0.617966	-1.96092	0.226585	-1.346
CCDC25	-0.47031	-1.32142	-0.179983	0.13549	1.05157	0.152199	NaN
EBPL	0.342755	-0.510473	0.823148	0.175994	-0.831886	0.100617	-0.0988158
NOTCH2	-0.138025	-0.975924	0.0700612	0.673053	4.89248	0.207804	-0.776764
HSPA8	-1.65113	-3.00929	0.235734	0.391197	0.772505	1.56424	0.0435934
PRR16	0.021075	2.62454	0.0428404	1.01396	0.954863	0.0869681	-0.251169
MMS19	0.334498	-0.831671	-0.0518762	0.767183	1.73502	-0.263355	0.527252
NRN1L	0.71794	0.00951277	-0.323188	-0.501152	-0.0822391	1.84326	0.497711
TUBGCP5	-0.207192	-3.5963	1.31416	0.295394	-0.313328	0.896162	0.610859
ZFP106	0.629301	0.535312	0.204897	-0.238191	0.0860265	0.938696	-0.0212686
C4orf41	0.142368	0.580936	-0.00600679	2.93645	-0.356398	0.148698	-1.0448
BIN3	-0.21724	0.0369989	0.44495	0.207805	0.649502	-4.47453	0.0849094
CCDC102A	0.464319	0.279636	-0.371857	0.371608	-2.23733	0.87189	0.00163648
PMS1	0.0905527	1.91642	-1.34846	0.209268	-1.9111	-0.109978	0.807554
SLC39A14	-1.29495	-1.97508	0.442133	1.23047	0.177761	0.96154	-0.456687
ZNF43	0.160382	0.421644	0.0989262	0.149487	-3.02432	0.207647	0.293006
DCP2	-0.563114	0.449316	1.10401	0.416905	-0.333396	0.207477	0.103144
CYB5A	-0.502421	0.471398	-0.901359	-0.689992	0.422826	-0.0772002	0.388208
KANK1	-0.48975	0.784893	-0.189895	0.180831	NaN	0.155602	-2.1034
REXO2	-0.51678	0.108623	0.981195	-0.77543	0.206046	0.0799175	0.253881
JMJD3	-0.260273	-0.621577	0.226193	0.0893024	1.55212	0.370541	0.309417
CDC16	0.900774	-0.927246	0.0960364	0.21949	-2.47499	0.788999	0.0120136
FAM65A	0.0413482	0.625857	0.276081	-0.0862133	1.56487	1.68561	-0.402924
FANCL	-2.70563	-0.450503	0.564316	-0.0382865	3.18353	-0.51199	0.357782
?	-1.84476	0.173981	0.620518	0.147385	-3.48969	0.787114	0.268426
ADNP2	-0.048317	2.40933	-0.847312	0.0507756	0.876074	0.272997	-0.0224813
CHMP7	1.75762	0.0734241	0.306074	-0.356564	0.800533	-0.113256	-0.95052
RAD9A	-0.48641	-0.215114	0.793354	0.15288	0.179557	0.469323	-0.153281
ZNF516	-0.144311	-0.445976	0.962932	0.179633	0.683959	0.0689439	0.24085
ELF1	0.414468	-1.38834	0.0464566	-0.259214	0.220876	0.12283	0.512911
POLN	0.392152	-0.13546	-0.285825	0.0267777	3.41192	0.317546	-0.0793186
SMUG1	-0.0476863	-0.402182	1.82634	0.39434	3.90612	-0.226875	-0.146095
POLI	-2.09631	-0.225805	0.251692	0.0961017	-2.79636	0.288474	0.415052
PMS2L3	0.763296	0.320285	-0.0415356	-0.860858	0.72531	0.0299817	-0.342913
P2RY5	-0.0189189	-0.552244	0.380724	0.426236	1.93189	-1.07752	-0.304265
APTX	0.110925	-0.534678	2.13696	-0.166257	3.28027	0.251399	0.0866766
CHRFAM7A	-0.156696	-0.179519	0.23122	0.139288	-3.49093	0.52335	0.75488
GTF2F2	0.486903	-0.12041	1.38766	0.128663	-5.29134	0.250019	-0.540686
FAM50B	-0.214644	0.289884	0.942394	0.978358	-1.2297	0.256235	0.126684
FANCB	-0.495128	0.599704	0.250655	0.048496	-1.33119	0.201537	0.182038
FANCE	0.145131	-1.38868	-0.918265	0.239594	3.8925	-1.52073	1.30194
ZNF608	0.00186743	0.430912	0.482056	0.975165	0.109582	0.107023	0.276829
CCDC28A	-0.0684997	1.12083	-0.209862	0.247582	-1.60053	0.140195	0.669804
MED17	0.463609	2.43979	-1.40778	-0.429366	1.46466	-0.467445	0.296851
COMMD10	0.2767	0.180747	0.31285	0.213024	2.24209	0.137874	-0.0271429
KIAA1012	2.73575	0.152124	-0.298211	-0.0184158	3.89589	0.241977	-0.753797
ATP6V1F	0.300189	-0.824461	1.95209	-0.322287	0.097661	-0.263073	1.00491
KCNRG	-0.383676	1.8479	2.99256	0.174057	3.2882	-0.466398	-0.348609
MED4	-0.0465095	4.15133	0.411499	-0.0113703	3.74664	0.363151	0.0359101
APC	1.06747	1.3446	1.08966	-0.682594	-1.58596	0.0165456	0.383474
FCHO2	0.262323	1.64257	-0.0364458	0.167284	-1.94176	0.133619	0.238205
GEN1	1.06498	-0.577788	1.03486	0.114394	-2.37641	-0.760647	0.322635
CXorf66	0.0944466	0.91236	-0.86259	-0.2651	3.92187	0.319291	-0.283617
RECQL5	0.640365	-0.00173437	0.598548	1.06131	0.312888	0.102401	-0.185186
EFCBP2	0.0931634	-0.121901	0.596522	0.490886	2.12323	0.323532	-1.16078
RIC8A	0.625689	-0.877811	0.301136	0.0138639	0.470599	0.11976	-0.34789
PHF11	-0.299625	0.816421	-2.39869	-0.654825	0.43675	0.488882	-0.0129774
EFNA5	-0.803702	0.317183	-0.519279	-0.414547	0.179535	0.245815	0.589475
MIER2	0.095022	0.30934	0.220241	-1.10622	0.671604	3.00747	NaN
EXTL3	0.0961525	0.646387	0.34827	1.19195	-0.500716	-1.68774	-3.76813
LIG4	-0.212174	3.56289	2.21622	0.311959	-2.29381	-0.21354	0.135014
DCTD	0.372686	3.75403	-0.303048	1.58238	-0.276248	-0.645514	0.352598
RNF152	-1.80574	-2.33874	0.125768	0.0217652	0.600363	1.05929	0.333844
ARHGEF10	2.60246	0.0103302	0.611073	0.385252	1.51985	0.0792351	-0.402543
ENC1	-1.46323	-1.39745	1.27159	1.4842	0.653312	0.373824	0.0908445
TAF9	0.502946	0.341099	-0.0684417	0.26822	-0.687018	0.199399	0.186295
ADAMTSL3	1.34578	-0.780708	0.0441206	0.302586	0.864085	0.168693	-0.350767
CMYA5	0.496813	0.590617	-0.427014	1.13538	4.77763	-0.0240848	-0.160693
MIZF	0.454658	-0.0240124	0.0921792	-1.10578	0.384639	-1.77592	0.91657
RB1	-0.287563	0.527349	-1.14585	-0.0490826	-0.410351	1.59207	0.689109
ATP5L	-0.557356	2.30543	0.343039	0.728889	-0.283735	0.552526	0.139446
SERINC5	0.480149	0.123967	0.233053	0.13199	2.06099	0.303884	0.249866
TMEM161B	1.04992	1.89743	0.653097	0.362533	-1.85267	0.121113	-0.173008
DENND5A	1.27204	0.476148	-1.39884	-0.509036	-2.1126	0.316665	0.926322
RECQL4	0.316182	-3.5453	0.380974	-0.126214	2.66869	-2.34786	0.529777
RECQL	0.204006	0.970097	0.287781	1.50437	-2.82508	-1.01125	0.0314807
SNX2	0.756924	0.788434	-0.271164	0.468539	-0.138433	0.0237767	-0.0441949
ZNF486	0.166824	0.500586	-3.85327	0.0981041	0.5788	-0.240277	1.23046
GIN1	-0.125859	2.87416	0.0501759	0.430507	-3.4717	0.18245	0.323092
FNBP4	0.514524	-0.0139822	0.416342	-2.26712	3.23099	-0.845542	0.093015
SNTB2	0.849274	-0.335984	1.36631	1.05071	-1.37138	-0.350643	1.22542
ATP5A1	-0.401635	0.383754	1.38237	0.739764	0.138556	-0.750038	-0.0543331
CXADR	0.277606	0.4458	0.229846	-2.1296	0.246749	0.856899	-0.0816147
PRRC1	-0.0210028	0.40511	0.659586	-0.0624044	0.353562	0.0104035	0.174241
MCPH1	0.911396	0.265049	-0.119179	0.526382	0.0990541	0.318972	NaN
FBXO15	0.706253	0.668063	0.00174073	0.529111	-1.20908	-0.437547	-2.33821
ZNF12	2.03699	0.309021	0.128738	0.494609	-2.34474	-0.0389668	0.223853
ZNF474	0.346663	0.924078	0.38497	-0.747643	0.502892	0.0398024	0.192562
KIF13B	-0.0555868	1.52632	1.76849	-0.189615	-0.031058	-1.04557	0.570574
NDNL2	-0.0167044	0.0200724	-0.265425	1.8973	0.335979	0.83524	0.206317
R3HCC1	-0.232939	-0.0776053	0.332795	0.251001	1.53896	0.291508	-0.603332
CCNDBP1	-0.355885	0.228033	0.836317	0.47441	0.63574	-0.690784	0.32038
TMEM171	-2.41855	-0.13265	-1.98682	2.72778	0.687639	-0.866172	1.13266
FANCA	-0.432576	-2.70159	-0.661065	0.558548	3.82147	0.344082	0.212372
EFHA2	-0.773081	0.0643635	0.714797	0.493289	-2.09079	1.8075	0.644107
MUS81	0.392869	0.160642	0.248735	-0.28824	0.309718	0.413618	0.523416
FAM82A2	-0.440504	-0.338203	-0.0525628	1.30736	0.503365	0.0607922	0.508585
UNG	-0.609894	0.0339674	0.390715	0.176577	3.41948	0.989279	0.47361
FNTA	0.81762	0.274035	0.367626	1.18155	0.166493	0.294353	-1.29839
SSBP2	0.435167	1.16913	-0.389287	0.734995	1.34881	-0.226273	0.136203
ANGPTL5	-0.168554	0.242486	1.85465	1.29992	0.175951	0.342156	-0.236348
MTAP	-0.139857	0.343318	0.247065	0.748415	2.63978	0.839489	-1.90752
GTF2H2	0.294081	0.791688	-0.825393	0.306987	3.05027	-1.18813	-0.187614
CETN3	-0.549206	0.422512	-1.3682	0.883025	0.584337	-0.160875	NaN
RAD17	0.798413	0.407549	-0.283635	0.1035	-0.182316	0.214735	0.605884
CDCA2	0.315706	2.52589	-1.42521	-0.313586	0.31237	-0.281172	0.824785
ASAH1	0.499914	-0.945244	-0.370979	0.392763	0.359487	0.270806	-0.294605
DARS	-0.59972	0.472496	0.637348	-0.277587	-2.36919	0.183826	0.451171
MSH3	-1.26716	1.87307	-1.04443	0.986883	-0.743906	1.49085	0.945133
DMBT1	0.344276	0.0064297	0.647012	0.977784	0.296004	-1.516	-0.951624
FDXACB1	0.435975	0.198963	-0.19068	1.80684	2.07623	-0.631398	1.22898
AP3M2	-0.417132	0.18412	0.46094	-1.48935	-0.0170213	1.92454	1.33151
MTUS1	-0.217363	-0.447587	0.75007	-0.100849	3.25533	0.777356	1.4973
HACE1	0.619885	1.37471	-0.511738	-0.183185	-2.51783	0.0348441	0.759815
CHD9	0.326712	0.331264	0.0466339	1.29973	1.39927	-0.823308	0.387802
NEIL2	1.46738	-0.130474	0.41095	0.731238	0.254357	-0.100807	0.0668369
PPP2CB	0.476982	0.217817	1.03991	0.377299	2.94331	0.0565948	-0.813208
REV3L	0.957886	-0.0589794	0.444353	1.02861	0.233573	-0.24002	-4.30855
NEIL3	-1.55522	0.407323	0.271075	0.826788	-0.684819	1.17246	-0.714184
WDR36	1.61566	0.628961	0.0494504	0.0424554	0.68301	0.0377097	0.0455218
SLCO4C1	0.0431075	0.963233	2.34655	0.373436	0.315007	0.794177	-0.0257898
MLH3	-0.267588	0.482692	0.463464	0.233626	-0.436564	0.682647	0.456033
XRCC6	-0.801508	2.11684	0.406865	0.2894	1.38337	0.875117	-2.04107
EBF2	0.845157	0.675983	0.0922438	0.408753	2.94726	0.273967	0.29856
NHEJ1	1.31776	0.350311	0.298634	0.201693	1.60914	0.367749	2.69487
ZNF431	-0.860108	-0.0176799	1.83196	0.742561	-0.306219	-0.498117	0.836127
BLM	-1.01214	0.239304	-0.0801982	0.487047	3.9804	0.0694636	0.85875
PPP1R3B	0.647418	0.681405	-0.76751	0.898309	0.399967	0.329107	-0.660458
FAM48A	0.365051	0.596638	0.0789112	0.677201	-1.20494	2.42621	NaN
PAPD4	0.384157	1.03399	0.53191	-0.148826	-1.22198	0.346611	1.3623
SPSB3	2.87333	-1.24608	0.348202	0.388117	3.76023	-0.130456	0.0556407
ERCC4	2.43537	0.104451	0.304343	1.08541	0.435837	-0.349939	-2.4038
RNF122	-0.380934	0.173595	0.568838	0.65455	3.90301	-0.409137	0.00763196
PLSCR3	0.634069	0.144555	0.0406489	0.903983	0.599635	-0.0643834	-0.170247
JMY	-0.0474252	-1.31078	1.88513	0.412584	0.437244	-1.71286	0.335733
FUT10	0.749389	-0.13124	0.412782	-1.77541	-0.835401	0.542761	0.33861
MCCC2	0.637784	0.758053	-0.0436231	0.235229	-1.69442	-0.590227	0.517868
CDKN2B	-1.8516	-1.6857	1.39875	0.371394	0.393725	0.0160883	0.813312
TREX1	0.888787	-0.245476	1.88612	0.56948	-1.90415	-0.416535	1.6241
CTNS	1.49613	-0.870605	0.040533	0.726154	4.3005	-0.151566	-1.02468
IQGAP2	-0.202697	1.36602	0.0399002	0.685201	0.539214	0.0979514	1.03669
BRIP1	0.558643	-1.44515	0.43201	-0.69651	1.35245	-0.714697	0.343513
ERCC6	0.898381	0.93357	0.302091	0.359624	0.417357	0.740337	0.369808
AK3	-0.0554289	1.35668	-0.0143816	-0.81009	-0.21055	2.25347	0.803332
DCLRE1B	0.805994	-0.00741833	0.397813	-0.365011	0.942902	0.538949	NaN
CSNK1G3	-0.196135	0.623036	0.977959	0.756215	-0.203527	0.175933	0.705643
PTEN	1.25324	1.29882	-1.61679	0.613153	1.08622	0.190479	-0.598348
RGNEF	0.700615	1.52176	0.110328	1.04759	1.23594	-0.26767	-0.407057
CCDC112	2.42957	1.6338	0.366942	0.450971	-2.66973	-0.871181	0.469252
ARID1A	-0.425569	0.591346	1.63295	0.213852	0.826347	0.230334	-1.25594
TMED7	1.49763	0.812881	0.210631	0.613008	-0.427339	-0.158397	1.04561
CEP164	-1.03732	1.65728	0.419508	-0.25877	NaN	0.838349	-2.59039
CCNB1	0.559132	-0.106646	-0.823981	1.52351	2.48028	0.292114	1.15343
ASXL2	2.23736	-0.597802	0.378001	-0.697203	5.05079	-0.297318	0.477099
C15orf24	0.424984	0.764392	-0.0558929	1.7471	0.737483	0.435664	-0.0617731
FER	-0.197011	2.0095	-0.0447989	1.40906	2.90153	0.347827	0.0790605
SEMA6A	0.0998136	-0.0672531	0.212114	0.661559	-0.115071	0.932192	1.14097
CCDC125	-0.0375314	1.19085	0.840457	0.610181	-3.34785	-0.307117	0.823295
OIP5	0.0970512	1.688	0.272464	0.610029	-0.913202	0.686296	-0.113735
XRCC3	0.91688	-0.887169	-0.193133	0.164037	0.735992	1.15744	0.728364
C7orf11	0.932299	1.76451	0.550301	0.0188593	-0.497837	0.344228	0.977058
MDC1	1.50661	0.864771	0.182622	-0.814719	4.3246	0.245874	NaN
BHMT	1.23092	-1.3494	-0.830787	0.568444	0.335372	0.595254	-0.586712
DENND4C	-0.666868	0.720519	0.522474	-0.3118	4.54701	0.153165	0.387541
APEX1	2.79851	-0.501306	0.180023	0.976043	0.747805	1.40228	-0.323691
AFDC1	0.074638	0.91708	1.44584	0.670935	0.518716	-0.0320901	0.414414
CYFIP1	0.429326	0.555635	0.528141	-0.14035	1.83474	-0.250071	0.0905003
NADSYN1	0.820429	-0.0607794	1.80848	0.0946232	0.480479	0.481573	0.042159
MGAM	1.84329	-0.511392	3.57425	0.208023	0.851451	0.109425	-0.0174665
GPR98	0.257042	0.587632	0.455349	0.520382	0.709956	0.05465	0.160695
PNMA2	0.526959	-0.0486385	2.58039	3.23062	0.142859	0.450385	-0.000785612
C10orf59	0.281916	0.0728983	0.982838	0.697195	-1.13584	0.166852	1.4118
OGG1	1.15921	-0.0401856	0.85469	-0.0112938	2.59383	0.124843	1.88856
SLC25A46	2.50867	1.48579	-0.494698	0.525788	-0.161511	-1.2942	1.10083
DDEFL1	0.786187	-0.49967	1.09914	1.33654	-0.918709	0.434489	-0.715293
KCNN2	-0.415449	-1.09395	0.712941	1.93382	4.64128	0.304456	0.032016
EXO1	0.610675	2.13364	-0.757106	0.00209729	3.39643	0.305045	2.18994
FBXO8	0.843664	0.803449	-0.35245	0.222334	-1.80667	1.81084	0.889541
CYB5B	1.42035	0.176223	1.54475	0.237419	3.93977	-0.018718	-0.746219
MAP2K4	0.493534	-0.619397	-0.283214	-0.130067	1.24039	1.7195	0.535039
PGGT1B	1.10357	-0.443219	0.970784	0.0646796	-0.511216	1.31566	3.08024
KLF13	-0.0248454	2.55414	1.33464	0.155063	5.89981	0.246373	0.509121
TBX3	1.03735	1.0441	0.459684	-0.523479	0.584448	2.00093	0.344357
POLD1	-0.333151	-0.600563	0.767035	1.30306	2.54741	-0.986072	0.327787
GPBP1	2.29635	0.368039	0.965367	-0.125351	-1.82526	0.737557	0.305271
EXOSC8	1.14742	-0.394781	0.249465	0.102679	1.16661	0.470626	0.636219
HELQ	0.382744	-1.25169	0.726255	0.941992	2.95177	0.778822	-0.0934808
MBP	1.33959	0.126324	0.656427	0.453995	2.47451	-1.76833	-0.229799
ERCC2	0.605353	0.508605	0.349822	0.758215	-0.088283	-2.18327	1.79498
VDAC3	0.558871	0.697766	2.10555	0.266631	NaN	0.140455	0.723161
KLHL9	-0.306474	-0.248385	1.28935	2.4949	-1.84585	-0.165657	3.31036
SETMAR	3.04403	1.36128	0.177787	2.43515	0.207183	0.570232	NaN
PJA2	1.37631	-0.342349	1.65556	3.06437	3.04635	-0.232723	-0.612638
LIG3	1.6649	0.566489	0.585574	-0.578419	4.11396	-1.98193	-3.23773
ARID1B	-0.150803	0.219787	2.5407	2.59873	3.27251	0.944877	-0.879341
EI24	1.67516	0.681169	0.487172	0.119399	1.9855	0.480169	-0.384562
MCC	-0.078569	0.794279	0.586249	1.97764	NaN	2.08139	-4.08134
PARP2	0.786672	0.0921921	1.23906	0.615993	2.88351	0.556779	-0.39301
F2R	1.37938	0.314311	1.83817	0.612872	0.0890245	-0.607388	0.562505
APEX2	-0.0606228	1.06041	0.134384	1.01607	0.52492	1.83082	-0.516293
SAMSN1	1.19251	0.46408	1.61055	0.39694	4.53825	0.736987	0.01571
LRP1B	0.891173	1.84898	0.0601117	0.761394	-2.05371	0.44337	0.262495
RPAP1	1.10601	-1.43502	0.0919915	0.819627	3.59573	0.895325	-0.00349632
TMEM218	-0.506349	-0.279293	0.561063	2.12123	0.667584	-1.18801	1.56308
LEPROTL1	0.68897	1.29535	-2.45138	2.02745	-3.76285	0.0367918	0.545905
WWOX	1.44415	0.971585	0.587426	0.382204	0.16143	0.652592	0.486167
ALDH7A1	2.09653	0.0672579	1.26523	0.236458	1.24271	-0.505778	-1.08973
COX7	1.19232	-0.0405146	-1.08927	-1.41693	1.1003	0.148297	3.28087
AL137058.8-201	0.612868	1.88398	1.23608	0.262568	2.71604	-0.649682	-0.636246
XRCC5	2.44678	-0.422427	2.64862	0.74715	-1.24417	0.123067	0.520765
IFT74	0.704904	1.4361	0.77924	-0.102058	-0.14656	-0.379525	1.5298
RABGAP1	2.60109	0.930437	0.83931	1.17993	-0.365782	0.441908	-1.16125
DPYSL2	0.468532	-0.126226	0.143011	-0.506595	2.19901	1.03335	1.7967
DDX47	4.03948	-0.195371	0.276596	-0.951377	5.5464	0.484798	0.804193
COL4A3BP	0.910767	0.746587	0.0595676	0.66339	2.02464	0.632135	0.405939
PPP2R2A	2.79843	1.05717	1.83217	0.23996	3.50754	0.027051	-5.83513
APBA2	0.698935	-4.52754	1.00744	0.192763	1.58093	-2.34128	2.68909
BTF3	2.99079	1.99625	0.708295	0.607507	0.737923	-0.0796209	-0.582606
RAD51	3.73941	-0.409803	-0.76838	-0.40111	1.73995	-3.64064	2.21053
PMS2	-0.290549	1.19001	1.84587	-0.218585	0.662604	0.323584	0.677238
RAD1	1.24065	0.717238	-1.87836	-1.02895	-2.467	0.632035	1.69453
ITPKA	2.30162	-0.928102	0.392579	0.0938327	2.4297	0.0189784	0.963546
CNDP2	1.94579	1.4435	0.534448	0.0293009	0.826649	2.45803	0.029611
TNPO1	-0.393785	1.83144	1.37008	2.67409	-2.95855	0.314014	1.0519
PLK2	0.3112	2.48082	-0.210874	-1.03696	1.05537	1.68564	-0.459389
ZNF395	0.0459375	-0.841909	0.803761	1.52277	3.41137	0.460131	0.581665
TBC1D20	-0.185442	1.63691	0.686677	1.29519	0.805508	0.699329	-0.188663
MGMT	2.75057	0.908921	1.68755	2.2862	-0.177104	0.08425	0.490797
ZNF259	0.857436	-3.20862	0.54823	0.0740855	1.79244	-0.153113	0.886608
ZNF100	1.79289	1.46961	-1.63428	1.6623	0.79062	0.622795	-0.240046
CHEK2	1.73834	1.60934	-0.157247	0.31075	3.47352	-0.706472	-0.284491
NTHL1	0.658168	1.50657	0.0559026	1.64952	0.310949	2.50739	0.761272
HSD17B4	0.474473	0.975383	1.89806	0.40621	0.0925134	1.06379	-1.37745
CASC4	0.316237	2.2872	0.161726	0.707152	1.24935	-0.46229	2.24465
TRIM36	0.612245	1.84813	0.852912	0.586504	2.48982	-1.11059	2.00607
OCA2	0.738157	1.05079	0.0940313	0.755904	-1.05957	-0.916229	NaN
DCHS2	1.99472	-0.0424585	0.114838	0.260457	1.23471	-0.776295	1.48121
BACE1	0.535153	1.35552	-0.253372	-0.116563	0.967183	0.206425	1.53135
ITM2B	0.423311	1.08297	1.34426	1.70091	0.159045	0.100624	-0.407256
WRN	1.30984	1.18119	0.31333	-0.194931	-0.0305306	1.17065	0.415569
DPAGT1	1.60758	-0.967243	1.89171	0.705655	3.73832	0.519936	-0.801519
TXNL4A	1.83334	3.47847	0.22491	0.695607	0.85114	0.0174609	-1.06969
MLL	0.845178	1.85334	0.25258	-0.411311	2.80219	2.64428	0.701878
ZNF236	0.948623	-0.0753816	0.14643	0.601551	3.0121	0.444592	1.08888
MLH1	0.965578	2.0822	-0.0682747	0.07651	5.01085	0.21125	0.618555
MSH6	1.1137	0.795783	2.32394	0.764473	0.796755	1.29706	0.551218
RAD23A	0.18568	1.14801	-0.0804436	-1.28155	3.12766	1.81397	0.469245
MTMR15	-0.0331144	-0.216651	2.36196	1.71488	2.4221	-0.0315955	-0.0489541
GOLGA8A	0.808958	0.629968	1.13711	-0.0532032	2.94484	-1.0316	1.24712
MLL3	2.26032	-0.207415	1.39044	0.0621461	0.267904	0.92427	0.770928
ERCC3	0.00467333	1.28762	0.987186	1.28081	-0.0535212	0.73824	0.661543
REV1	0.586248	1.58035	1.55062	0.0354048	1.24678	1.15013	0.421474
TMEM66	1.31229	1.111	0.370857	0.165526	1.35118	2.05474	0.179463
MAN2A1	1.9782	0.219112	1.52847	2.21709	-2.34058	-0.155393	0.00480206
DDB1	3.80638	1.0926	0.0129259	0.169573	1.12057	-0.382784	0.666947
CSNK2A1	3.64996	1.05694	1.38822	0.709571	2.49254	0.43595	-2.6533
MSH2	0.535855	2.43248	2.58392	1.23409	1.32032	0.251334	0.00156142
F2RL1	0.318913	0.51544	0.576887	-0.446569	2.24788	1.22054	1.78101
DCUN1D5	0.579446	0.954645	2.093	-0.402813	-2.22728	1.57865	0.849861
XPC	0.281796	-0.91148	1.71041	0.487662	1.92531	-1.08585	1.3552
ZNF738	0.411827	0.0890823	1.01877	0.828143	4.3878	0.482715	1.46003
ATP6V1B2	2.8805	0.296559	0.944227	2.32397	3.78117	0.905264	0.197023
DOCK5	1.33812	0.832847	1.04337	1.01719	0.0103213	-0.39615	-0.0388908
FDFT1	0.84892	1.01024	2.51958	1.12829	3.77277	0.0204373	-1.74554
KCNRG	0.932	2.68893	2.0684	-0.627466	NaN	-0.239384	-3.36097
TMED7	1.66832	1.24161	0.104184	1.86213	-1.0632	0.753232	-1.64882
TDG	-0.50861	0.162681	1.13157	0.922054	-0.366339	0.956818	1.07124
FANCF	2.04178	1.54468	0.372277	-0.263795	5.22053	-0.395503	0.192266
CTSB	1.71843	-0.0051472	0.898172	0.147145	3.13149	2.76631	-2.28932
ANKRD11	-1.57417	-0.694986	2.32234	0.544303	1.56355	1.38341	-1.51278
TSHZ1	0.370479	-1.11289	1.57088	2.1847	2.54769	0.190113	-0.990139
RTF1	0.603607	-1.15165	1.2981	2.3765	0.658852	-0.00261623	2.94802
RRM2B	1.1138	0.886081	2.35297	-0.167702	1.074	0.535078	4.49182
CETN2	4.83576	0.942992	1.35513	0.95773	0.256584	-0.0656386	1.02799
WDR41	0.953717	-0.228838	1.82914	1.15453	1.0426	2.8521	-0.106803
ZNF675	1.01571	0.98949	1.06013	1.87197	0.839159	-0.22725	-0.623099
DCPS	1.21095	-1.39172	-0.581797	-1.60704	3.74441	1.05869	0.962084
MAST4	0.242455	2.72901	-0.35221	3.1018	1.85352	0.72229	1.32944
C13orf23	1.59629	0.716418	-1.16255	0.973242	-3.57167	1.09894	1.43977
BTG3	1.43074	1.18486	0.621264	0.929799	0.075923	1.76269	0.160974
NFATC1	2.08086	0.322901	3.60466	0.568285	1.26434	0.561821	0.856571
RPA3	-0.273378	-0.0735984	0.860464	1.62736	2.65031	1.31347	-1.6145
C9orf123	1.39529	-0.212658	1.04871	-0.519608	3.09326	-0.162467	1.30402
TOPBP1	1.08041	-0.0967626	3.4575	1.99275	3.16634	1.14629	0.50248
CHEK1	1.68941	-0.282786	2.45536	2.90513	5.34326	0.547522	-1.34108
OBFC2B	-0.0924663	0.0187846	1.61275	0.232008	5.077	1.19612	3.00125
GTF2B	2.1042	1.66012	0.855021	1.41466	1.5092	0.546619	-0.252522
VPS26B	0.738829	2.66118	1.57615	2.11879	2.48476	0.0324989	0.780935
PSD3	0.942475	1.41489	0.746357	-0.330683	1.70139	0.885936	2.30573
IPO5	1.62504	1.43611	0.818317	2.02715	0.62365	0.929882	0.935198
GTF2H4	-0.0929252	0.599763	1.43956	0.485067	2.25266	2.10554	NaN
EIF4A1	-1.40335	-1.62411	2.99358	-0.686781	3.27326	2.23527	0.197557
RAPGEF4	-0.0779555	1.18738	1.42644	1.27273	0.530637	1.60937	1.0089
INTS9	2.27007	2.83655	0.148064	0.699479	4.4786	0.215245	0.272755
KIAA0174	2.43295	0.361844	1.10231	0.273668	3.74959	1.45357	1.04412
CCNH	0.999124	1.20745	-0.199565	1.39008	4.03421	0.33625	1.80325
DUT	1.55818	1.10014	-0.389461	1.16993	0.736762	2.01262	3.22113
FANCG	1.67169	0.460105	1.12472	0.8763	6.35729	2.36903	1.06995
NUP160	3.7088	2.85376	-2.33191	0.939688	0.691987	0.932457	2.14479
ZNF182	2.33893	3.25046	1.84725	0.782132	3.89888	1.26603	1.03249
BDP1	2.88422	1.79942	1.58274	1.34894	1.545	0.736596	-0.134696
PRIM2	2.29463	0.438471	2.06434	1.61687	0.930831	1.5406	1.23781
CENPH	2.64006	0.308107	4.25972	1.32594	1.21387	1.97261	3.46304
SMN1	0.320227	0.934274	2.23404	2.61041	1.90108	1.42029	0.905487
SLC30A5	2.54085	1.94367	0.612426	2.03712	-1.41947	1.79224	1.55179
SLC20A2	2.15976	-0.0020754	0.593339	2.37715	1.42147	-0.146597	2.52641
MTMR15	1.19579	0.356577	1.72099	2.23568	6.35016	1.72367	0.20739
VPS11	0.56447	-0.27942	1.95161	1.47142	2.24122	0.666985	1.97175
PDE8B	1.69921	0.418589	3.81015	1.76426	4.3862	-1.26706	-0.311123
RBM11	0.377379	2.73262	1.62538	1.91707	3.31288	1.90205	0.252232
SIRT3	0.473317	-0.0799895	2.51893	0.275898	3.77302	2.34255	NaN
TP53BP1	0.0790811	2.63573	1.95526	2.32064	1.34128	1.41052	1.6657
FBXL17	1.09452	2.15358	1.75076	2.12305	3.69868	0.661837	1.89097
FHIT	2.42512	0.684014	1.6212	2.077	2.92056	1.63333	2.22162
POLE	1.29102	1.39256	2.5786	2.62906	3.0735	0.0711092	-0.962128
BUD13	2.8929	1.97262	2.02361	0.831972	2.39824	0.516399	0.0509946
GALC	3.4396	2.72367	0.639613	1.27315	6.22704	0.208215	-1.05608
PARP1	1.13227	1.56149	2.05793	0.778192	3.71494	4.2064	3.00123
ARCN1	4.98679	4.6299	0.623212	1.13463	1.94088	2.67096	1.8945
TPT1	2.1465	0.775581	2.90729	2.94834	0.248627	0.744159	NaN
FSTL5	1.81153	3.28427	2.65561	2.12905	3.47594	2.19408	0.843417
UBB	2.74096	3.48455	2.13372	1.85	3.19696	2.24362	-0.16581
AC012652.1	2.56087	4.01975	1.48848	1.77373	4.90525	-2.31435	1.94647
XAB2	3.50791	2.23235	2.2197	2.29303	1.82723	0.0393128	1.20723
UTP15	3.33369	2.80387	0.475808	0.872321	4.0658	0.254103	1.92935
TFDP1	2.41322	4.04021	1.55452	1.09895	4.27364	0.335358	3.20739
RPS23	2.74517	4.76291	1.30146	1.62308	3.2214	1.01672	2.38984
CHAF1A	2.6304	2.77856	2.50679	1.51946	2.35143	1.76253	3.04667
AQR	3.93617	4.20876	2.19371	2.22277	1.93405	4.31993	2.22285
PSMD7	3.66936	4.51544	2.17352	0.769815	5.96826	4.14066	2.92964
RPA1	3.1907	5.40456	4.19424	3.19108	5.50532	0.488781	4.13933
CDC40	5.87031	4.95623	1.3012	4.25795	3.66661	0.282932	2.69209
