# Supplementary material for: A Quantitative Chemotherapy Genetic Interaction Map Reveals Factors Associated with PARP Inhibitor Resistance
Source: Cell Rep. Author manuscript; Available in PMC 2018 May 4. (PMC5935461; doi:10.1016/j.celrep.2018.03.093)
Supplement: 6 [file NIHMS962087-supplement-6.xlsx]

## Sheet: ARID1A and Rucaparib clinical f
Rucaparib Trial Patient Info	Subject number	Histological subtype	Most recent FFPE specimen available	ARID1A mutation (CDS change_protein change)	ARID1A percent reads	Best overall response (investigator)	Tumor % change from baseline	CA-125 response	CA-125 % change	Investigator PFS (Days)	PFS censored	Number of prior platinum-based chemo tx	Platinum-free Interval (months)
	14	Serous	Screening	c.4001_4002insGCA_p.Q1334_R1335insQ	46	Progressive Disease	-6.0241	N	-91.8617	58	0	3	6
	9	Serous	Archival	c.4001_4002insGCA_p.Q1334_R1335insQ	23	Progressive Disease	-30.9524	Y	-67.1053	54	0	1	6.2
	11	Serous	Screening	c.4001_4002insGCA_p.Q1334_R1335insQ	26	Progressive Disease	23.2143	N	-90	55	0	2	6.6
	6	Serous	Screening	c.4635G>A_p.W1545*	10	Progressive Disease	35.0993	N	-31.2757	49	0	1	12.1
	5	Serous	Screening	c.3059G>A_p.R1020K	7	Progressive Disease	5.88235	N	-33.5637	62	0	2	27.8
	13	Serous	Screening	c.6259G>A_p.G2087R	36	Stable Disease	-65.4762	Y	-77.6316	160	0	3	10.6
	10	Serous	Screening	c.4001_4002insGCA_p.Q1334_R1335insQ	25	Stable Disease	1.44578	N	-27.1845	164	0	2	10.9
	7	Serous	Screening	c.826G>T_p.G276*	14	Stable Disease	6.45161		-56.5217	166	0	1	16.1
	8	Serous	Screening	c.3288_3289insT_p.I1097fs*8	22	Stable Disease	0	N	0	95	0	1	36.9
	12	Serous	Screening	c.868_868delA_p.T290fs*73	27	Stable Disease	-15.016		-36.2069	157	0	1	37.1
TCGA Ovarian ARID1A mutant samples	Sample	Mutation	Copy number	Expression	Survival (months)	BRCA status	Mutation Assessor	Status	P53 Status
	TCGA-04-1337	-	Deletion	-2.65511	2	wt		deceased	mut
	TCGA-13-0755	-	Shallow Deletion	-4.49389	2.46	wt		deceased	mut
	TCGA-25-2396	-	Deletion	-2.69469	3.02	wt		deceased	mut
	TCGA-13-1507	-	Gain	-4.0837	4.76	wt		censored	mut
	TCGA-09-2044	-	Shallow Deletion	-3.19117	6.11	wt		censored	mut
	TCGA-13-0760	Q1708*	Shallow Deletion	-0.533616	11.53	wt	Likely Oncogenic	deceased	mut
	TCGA-09-2056	-	Shallow Deletion	-2.92379	12.45	wt/PALB2 Q370*		censored	wt
	TCGA-30-1891	-	Shallow Deletion	-2.75285	30.03	wt		deceased	mut
	TCGA-10-0930	S664*	Shallow Deletion	-3.72828	34.17	wt	Likely Oncogenic	deceased	mut
	TCGA-10-0927	G856V	Diploid	1.3307	81.8	wt	Low	deceased	wt
